# Supplementary material for: N-Benzyl-N-methyl­morpholinium chloride
Source: Acta Crystallogr Sect E Struct Rep Online. 2008 Dec 6;65(Pt 1):o38. doi: 10.1107/S1600536808040506 (PMC2967955; doi:10.1107/S1600536808040506)
Supplement: Supplementary file 2 [file e-65-00o38-Isup2.hkl]

# 
# h,k,l, Fc-squared, Fo-squared, sigma(Fo-squared) and status flag 
# 
data_I
_shelx_title '  _R080312e' 
_shelx_refln_list_code          4 
_shelx_F_calc_maximum      160.44 
_exptl_crystal_F_000       976.00 
_reflns_d_resolution_high  0.7604 
 
loop_ 
 _symmetry_equiv_pos_as_xyz 
 'x, y, z' 
 '-x+1/2, y+1/2, z' 
 'x, -y+1/2, z+1/2' 
 '-x+1/2, -y, z+1/2' 
 '-x, -y, -z' 
 'x-1/2, -y-1/2, -z' 
 '-x, y-1/2, -z-1/2' 
 'x-1/2, y, -z-1/2' 
 
_cell_length_a     9.8693 
_cell_length_b     9.5732 
_cell_length_c    24.9894 
_cell_angle_alpha  90.000 
_cell_angle_beta   90.000 
_cell_angle_gamma  90.000 
 
_shelx_F_squared_multiplier     1.000 
 
loop_ 
 _refln_index_h 
 _refln_index_k 
 _refln_index_l 
 _refln_F_squared_calc 
 _refln_F_squared_meas 
 _refln_F_squared_sigma 
 _refln_observed_status 
   2   0   0    17677.04    17109.56    280.70 o 
   4   0   0     1915.19     1897.65     29.56 o 
   6   0   0     3325.51     3304.99    101.78 o 
   8   0   0     8407.01     8087.10     82.87 o 
  10   0   0     2210.14     2178.40     79.75 o 
  12   0   0      704.86      699.34     35.51 o 
   2   1   0     1719.98     1492.91     22.11 o 
   4   1   0      428.88      350.03      8.15 o 
   6   1   0     1208.09      961.73     15.18 o 
   8   1   0        2.06        7.92      2.58 o 
  10   1   0     5486.45     5896.86     67.40 o 
  12   1   0       45.77       43.23      7.37 o 
   2   2   0      717.69      777.34     14.62 o 
   4   2   0        0.33       -0.62      1.41 o 
   6   2   0     2685.31     2442.85     48.02 o 
   8   2   0     4707.56     4771.86    111.44 o 
  10   2   0      248.95      255.68      9.89 o 
  12   2   0       55.78       34.77      7.20 o 
   2   3   0     4884.16     4568.75     49.55 o 
   4   3   0     7949.23     7536.25    141.23 o 
   6   3   0      637.42      536.10     13.46 o 
   8   3   0      710.15      709.22     16.01 o 
  10   3   0     1286.63     1358.65     32.46 o 
  12   3   0      703.52      714.32     29.96 o 
   0   4   0     3774.18     4088.11    236.97 o 
   2   4   0      610.51      772.02     13.25 o 
   4   4   0      955.39     1025.07     15.27 o 
   6   4   0     1793.58     1666.46     33.02 o 
   8   4   0      720.15      861.17     21.18 o 
  10   4   0        1.32        0.03      3.30 o 
  12   4   0        2.71        8.00      3.38 o 
   2   5   0     1876.89     1822.53     23.47 o 
   4   5   0    14159.12    14312.97    396.23 o 
   6   5   0     1021.01      993.92     15.12 o 
   8   5   0       67.33       69.54      9.30 o 
  10   5   0      686.93      681.73     25.15 o 
   0   6   0     1964.82     1556.49     31.84 o 
   2   6   0     1312.12     1212.10     18.03 o 
   4   6   0       22.63       23.79      2.71 o 
   6   6   0     1433.99     1410.32     43.03 o 
   8   6   0      168.48      168.44     13.78 o 
  10   6   0      306.01      350.88     21.01 o 
   2   7   0      676.46      600.74     12.14 o 
   4   7   0    10018.92     9891.80    209.21 o 
   6   7   0     2378.03     2391.32     58.65 o 
   8   7   0        5.79        8.25      4.38 o 
  10   7   0     1327.32     1351.02     53.98 o 
   0   8   0     6494.13     6685.66    279.76 o 
   2   8   0     1086.10     1225.20     27.30 o 
   4   8   0      536.77      549.19     15.23 o 
   6   8   0     1105.42     1141.04     32.94 o 
   8   8   0       71.58       64.30     13.20 o 
  10   8   0       63.11       52.91     14.64 o 
   2   9   0     1022.64     1002.14     28.69 o 
   4   9   0     2163.83     2160.50     67.71 o 
   6   9   0      674.14      698.63     32.85 o 
   8   9   0        5.65        9.84      4.31 o 
   0  10   0      860.69      970.09     63.82 o 
   2  10   0      201.01      230.05      7.25 o 
   4  10   0       42.92       40.24      6.77 o 
   6  10   0      358.46      399.01     24.23 o 
   2  11   0       59.46       43.10     10.24 o 
   4  11   0       83.02       59.09     16.57 o 
   6  11   0        4.93        2.74      5.02 o 
   2  12   0      608.83      588.91     43.25 o 
   1   1   1     1560.01     1463.16     11.47 o 
   2   1   1     6914.82     6685.04     57.51 o 
   3   1   1     1740.33     1644.81     14.43 o 
   4   1   1      407.55      426.88      6.41 o 
   5   1   1     2339.26     2535.31     25.49 o 
   6   1   1      160.35      180.75      3.56 o 
   7   1   1        2.52        8.75      1.56 o 
   8   1   1     1173.06     1205.54     12.51 o 
   9   1   1      245.21      247.94      6.21 o 
  10   1   1      126.56      135.10      6.09 o 
  11   1   1       10.55       16.10      2.72 o 
  12   1   1       77.13       67.77      7.63 o 
   0   2   1    16562.53    14957.68    160.94 o 
   1   2   1     3471.18     3400.60     23.71 o 
   2   2   1     4912.89     4695.19     30.96 o 
   3   2   1      546.65      550.80      7.29 o 
   4   2   1     1716.99     1896.91     29.03 o 
   5   2   1      194.25      197.48      4.70 o 
   6   2   1       33.93       64.85      3.95 o 
   7   2   1      485.71      479.43      9.66 o 
   8   2   1      190.65      199.78      7.66 o 
   9   2   1      466.96      426.94     11.13 o 
  10   2   1      202.09      192.04      7.90 o 
  11   2   1        7.20        7.06      2.26 o 
  12   2   1      157.50      155.58      9.78 o 
   1   3   1      617.72      616.78      8.24 o 
   2   3   1     1926.26     1974.27     14.61 o 
   3   3   1        0.41        1.51      0.58 o 
   4   3   1      131.95      138.62      3.52 o 
   5   3   1      582.16      643.64     10.17 o 
   6   3   1       32.89       34.49      2.95 o 
   7   3   1      145.01      158.47      3.60 o 
   8   3   1      644.22      622.08     13.36 o 
   9   3   1       74.16       70.00      6.43 o 
  10   3   1       36.16       29.00      3.60 o 
  11   3   1        0.19        3.45      1.72 o 
  12   3   1       30.26       36.17      4.97 o 
   0   4   1     2541.92     2421.63     26.20 o 
   1   4   1      601.56      662.43      8.48 o 
   2   4   1        0.08        0.94      0.43 o 
   3   4   1      348.00      349.43      5.67 o 
   4   4   1      456.11      412.40      5.50 o 
   5   4   1      102.39      112.76      2.89 o 
   6   4   1       18.79       14.19      2.17 o 
   7   4   1       10.11       14.42      2.04 o 
   8   4   1      203.41      205.38      5.30 o 
   9   4   1       12.27       11.04      2.50 o 
  10   4   1       43.54       47.94      7.03 o 
  11   4   1        7.84        8.12      2.37 o 
  12   4   1        0.47        3.04      3.44 o 
   1   5   1      116.94      119.27      2.85 o 
   2   5   1      693.75      824.70      7.35 o 
   3   5   1      372.14      383.93      5.02 o 
   4   5   1       84.58       82.07      3.37 o 
   5   5   1     1087.47     1148.72     15.21 o 
   6   5   1      782.17      797.12     10.31 o 
   7   5   1      222.97      213.39      6.11 o 
   8   5   1      246.61      231.41      5.04 o 
   9   5   1      463.46      469.14     13.94 o 
  10   5   1      113.64      111.65     11.98 o 
  11   5   1       41.41       32.03      5.59 o 
   0   6   1     1828.26     2016.91     28.48 o 
   1   6   1     2331.65     2552.45     28.90 o 
   2   6   1       66.99       73.94      2.68 o 
   3   6   1      448.18      449.59      5.53 o 
   4   6   1        4.82        4.80      1.42 o 
   5   6   1        0.04        2.85      1.29 o 
   6   6   1      343.89      335.87      8.39 o 
   7   6   1      411.72      402.72      9.04 o 
   8   6   1        1.47        6.00      2.23 o 
   9   6   1        7.03        6.45      2.68 o 
  10   6   1       25.78       23.28      3.59 o 
  11   6   1       10.68       15.36      3.95 o 
   1   7   1      111.28      101.90      2.35 o 
   2   7   1       30.53       36.64      2.33 o 
   3   7   1      209.19      193.56      3.59 o 
   4   7   1      964.21      985.50     17.51 o 
   5   7   1      770.92      783.10     17.95 o 
   6   7   1       48.21       50.14      5.81 o 
   7   7   1       73.93       68.72      7.16 o 
   8   7   1        0.09        1.68      2.57 o 
   9   7   1      553.74      517.47     19.11 o 
  10   7   1       12.98       16.57      3.65 o 
   0   8   1       15.84       21.81      3.27 o 
   1   8   1      371.83      386.06      6.25 o 
   2   8   1        7.44        5.34      2.00 o 
   3   8   1       29.67       32.42      3.76 o 
   4   8   1       93.41       93.52      6.56 o 
   5   8   1       13.44       16.07      2.91 o 
   6   8   1      190.50      224.13     12.92 o 
   7   8   1      185.12      157.02      8.23 o 
   8   8   1        8.87        6.49      2.13 o 
   9   8   1      256.61      255.32     16.75 o 
  10   8   1        2.85        9.38      4.40 o 
   1   9   1      355.42      363.20      7.44 o 
   2   9   1       66.67       80.95      4.19 o 
   3   9   1      429.13      400.57     12.87 o 
   4   9   1      317.13      337.92     12.84 o 
   5   9   1      162.51      180.33     13.56 o 
   6   9   1        7.46        6.41      2.14 o 
   7   9   1      183.96      172.71     10.11 o 
   8   9   1       67.20       78.94     13.06 o 
   9   9   1        2.93        4.69      2.81 o 
   0  10   1        1.94        7.24      2.21 o 
   1  10   1       42.80       28.99      3.02 o 
   2  10   1        7.18        7.75      1.62 o 
   3  10   1      166.49      152.91      4.02 o 
   4  10   1      178.81      189.13     14.36 o 
   5  10   1      147.48      177.69     12.35 o 
   6  10   1        2.92        7.24      3.88 o 
   7  10   1       36.60       33.92      6.62 o 
   1  11   1      311.92      342.12     13.04 o 
   2  11   1       83.38       85.41     10.40 o 
   3  11   1      222.17      203.77     11.79 o 
   4  11   1       28.96       30.23      4.66 o 
   5  11   1      203.51      242.00     13.59 o 
   6  11   1        5.09        8.18      2.73 o 
   0  12   1        5.04       10.68      7.34 o 
   1  12   1        0.17        5.45      9.85 o 
   2  12   1        6.76       11.08      7.84 o 
   3  12   1      275.67      309.97     16.28 o 
   0   0   2      623.99      676.70     19.78 o 
   1   0   2     1328.11     1332.80     18.66 o 
   2   0   2     6245.71     5838.89     88.22 o 
   3   0   2    14222.21    13385.36    135.12 o 
   4   0   2     1515.20     1380.67     19.47 o 
   5   0   2     7302.53     6955.77     96.16 o 
   6   0   2      377.95      358.82      6.78 o 
   7   0   2        5.31       10.95      2.33 o 
   8   0   2     3534.76     3489.39     48.30 o 
   9   0   2       73.08       64.72      7.85 o 
  10   0   2        0.51        4.74      3.26 o 
  11   0   2     2114.04     2222.73     63.11 o 
  12   0   2      835.50      869.50     26.96 o 
   1   1   2     5520.57     4487.58     38.17 o 
   2   1   2    24811.36    23251.54    816.56 o 
   3   1   2     6006.92     5768.11     39.94 o 
   4   1   2       65.42      114.93      3.17 o 
   5   1   2     1269.19     1266.80     16.07 o 
   6   1   2     3181.00     3186.80     31.85 o 
   7   1   2      462.40      445.48      7.72 o 
   8   1   2       12.83       17.60      2.43 o 
   9   1   2       42.55       49.35      3.83 o 
  10   1   2        0.61        9.22      1.48 o 
  11   1   2       65.23       69.19      6.38 o 
  12   1   2      393.89      390.50      9.53 o 
   0   2   2      437.27      479.81      7.55 o 
   1   2   2       13.92       24.70      0.75 o 
   2   2   2     9297.77     8866.29     62.31 o 
   3   2   2     8522.16     8226.88     55.13 o 
   4   2   2        9.91       10.30      1.26 o 
   5   2   2    11621.27    11568.14    115.66 o 
   6   2   2       47.44       45.61      2.91 o 
   7   2   2      241.35      253.65      4.46 o 
   8   2   2     2682.12     2647.64     37.24 o 
   9   2   2      280.17      283.50      8.04 o 
  10   2   2      479.69      466.80      9.80 o 
  11   2   2     1281.77     1300.96     25.90 o 
  12   2   2      162.55      151.72      7.58 o 
   1   3   2    25739.65    22684.66    319.19 o 
   2   3   2     2461.75     2285.81     16.27 o 
   3   3   2       93.49      131.26      1.94 o 
   4   3   2      441.84      586.72      6.62 o 
   5   3   2     3522.40     3532.97     44.05 o 
   6   3   2        6.53        8.14      1.42 o 
   7   3   2      588.63      536.29     10.68 o 
   8   3   2     1995.22     2049.92     33.08 o 
   9   3   2     1111.38     1003.09     17.16 o 
  10   3   2       68.63       77.79      5.82 o 
  11   3   2      177.89      182.87      9.44 o 
  12   3   2      158.12      122.65     17.77 o 
   0   4   2      518.12      607.00     11.50 o 
   1   4   2      435.04      395.89      4.91 o 
   2   4   2     3481.33     3432.46     37.65 o 
   3   4   2     1469.81     1393.63     15.13 o 
   4   4   2        7.07        5.04      0.90 o 
   5   4   2     4381.28     4379.75     43.50 o 
   6   4   2      161.67      153.50      4.85 o 
   7   4   2      503.64      486.03      8.22 o 
   8   4   2      586.41      586.16     10.47 o 
   9   4   2     1178.56     1134.76     23.29 o 
  10   4   2      812.93      827.55     20.03 o 
  11   4   2      572.95      572.62     19.32 o 
  12   4   2        0.98        8.14      3.14 o 
   1   5   2    16632.51    15772.70    165.91 o 
   2   5   2     1210.91     1194.26     11.53 o 
   3   5   2       29.69       41.36      2.13 o 
   4   5   2     1849.54     1765.77     19.81 o 
   5   5   2     1328.67     1311.79     17.22 o 
   6   5   2      975.81      948.91     11.39 o 
   7   5   2     1519.79     1475.42     26.37 o 
   8   5   2      441.31      413.72     14.34 o 
   9   5   2     1966.36     1871.68     38.18 o 
  10   5   2       17.74       21.48      3.42 o 
  11   5   2       26.26       24.36      4.76 o 
   0   6   2      494.81      654.96     10.63 o 
   1   6   2     1211.17     1181.40     14.73 o 
   2   6   2      718.89      732.83      8.39 o 
   3   6   2        4.49        5.43      1.19 o 
   4   6   2      126.81      114.40      4.37 o 
   5   6   2       22.68       16.66      2.07 o 
   6   6   2      448.10      431.56      9.63 o 
   7   6   2      112.55      104.32      6.58 o 
   8   6   2       19.59       19.48      4.14 o 
   9   6   2      359.44      365.11     12.52 o 
  10   6   2       27.38       23.96      4.30 o 
  11   6   2      306.76      307.83     12.85 o 
   1   7   2     2302.38     2395.02     30.17 o 
   2   7   2     1193.74     1195.70     16.51 o 
   3   7   2      662.80      647.08      8.78 o 
   4   7   2     2550.47     2681.96     43.38 o 
   5   7   2       92.52       69.53      6.04 o 
   6   7   2     1541.28     1533.54     27.05 o 
   7   7   2     1620.40     1614.66     38.71 o 
   8   7   2       91.76      105.50      9.28 o 
   9   7   2     1840.88     1982.06     41.18 o 
  10   7   2        5.60        9.03      2.88 o 
   0   8   2      412.76      421.56      9.81 o 
   1   8   2      210.90      231.18      4.11 o 
   2   8   2      759.12      837.92     13.78 o 
   3   8   2        1.98        4.94      1.80 o 
   4   8   2       32.35       32.03      3.29 o 
   5   8   2       46.06       50.90      5.74 o 
   6   8   2      483.48      524.23     22.55 o 
   7   8   2        0.28        2.70      2.92 o 
   8   8   2      227.94      233.82     13.00 o 
   9   8   2      125.08      105.63     13.07 o 
   1   9   2     1071.88      953.31     16.49 o 
   2   9   2      424.01      438.68      9.30 o 
   3   9   2      422.20      403.58     10.32 o 
   4   9   2      191.62      200.36      6.68 o 
   5   9   2       98.01       72.14      7.32 o 
   6   9   2        5.16        5.38      2.86 o 
   7   9   2      549.18      558.09     21.02 o 
   8   9   2        0.37        7.03      3.16 o 
   9   9   2      972.99     1001.76     31.90 o 
   0  10   2       90.54       85.00     15.31 o 
   1  10   2      133.58      145.89      6.61 o 
   2  10   2      167.38      163.49      5.91 o 
   3  10   2      846.00      925.78     24.51 o 
   4  10   2       25.14       18.24      2.65 o 
   5  10   2     1793.23     1947.03     54.02 o 
   6  10   2       86.88       83.24     10.81 o 
   7  10   2       93.52       73.17      8.87 o 
   1  11   2      462.34      483.33     17.69 o 
   2  11   2      214.95      208.11     10.07 o 
   3  11   2       28.94       15.58      3.74 o 
   4  11   2       65.01       54.92      7.22 o 
   5  11   2      293.88      309.01     12.36 o 
   6  11   2       25.41       24.58      4.08 o 
   0  12   2       40.25       30.69     15.23 o 
   1  12   2      571.13      529.72     38.76 o 
   2  12   2      119.75       99.99     42.33 o 
   3  12   2     1249.41     1272.14     67.77 o 
   1   1   3      991.72      986.20     10.49 o 
   2   1   3      200.89      219.14      2.81 o 
   3   1   3      588.54      588.79      7.24 o 
   4   1   3     1071.61     1154.27     13.71 o 
   5   1   3        0.43        2.52      1.08 o 
   6   1   3       14.66       16.85      2.03 o 
   7   1   3      233.03      240.68      4.57 o 
   8   1   3       66.43       50.72      4.21 o 
   9   1   3       43.03       39.82      3.44 o 
  10   1   3        2.04        7.28      2.22 o 
  11   1   3      122.47      122.02      6.57 o 
  12   1   3        1.92        7.16      2.06 o 
   0   2   3     1244.18     1415.39     20.50 o 
   1   2   3      156.74      168.17      2.01 o 
   2   2   3     5082.33     4808.38     34.48 o 
   3   2   3     1394.92     1384.44      8.52 o 
   4   2   3      585.03      659.38     10.10 o 
   5   2   3     1336.92     1522.58     14.99 o 
   6   2   3     1191.93     1337.22     16.78 o 
   7   2   3       17.57       16.80      2.05 o 
   8   2   3      489.41      508.04      8.98 o 
   9   2   3      264.11      277.82      6.14 o 
  10   2   3     1006.14     1060.76     18.14 o 
  11   2   3       77.62       66.63      6.68 o 
  12   2   3      115.79       99.04     11.44 o 
   1   3   3       51.26       52.07      1.38 o 
   2   3   3       89.96       73.83      3.00 o 
   3   3   3      374.82      391.47      5.49 o 
   4   3   3      295.75      335.79      5.89 o 
   5   3   3        0.40        4.11      0.99 o 
   6   3   3      759.87      780.82      8.37 o 
   7   3   3      113.97      118.62      3.41 o 
   8   3   3       33.93       19.33      2.56 o 
   9   3   3        0.80        4.33      2.22 o 
  10   3   3       22.07       24.60      3.23 o 
  11   3   3       40.41       37.81      4.81 o 
  12   3   3       28.30       27.01      4.46 o 
   0   4   3      351.55      378.61      7.07 o 
   1   4   3        9.07       10.02      1.05 o 
   2   4   3        7.05       10.39      0.81 o 
   3   4   3      105.81      131.06      3.40 o 
   4   4   3     2385.23     2424.78     25.18 o 
   5   4   3        0.96        3.91      1.21 o 
   6   4   3        6.14        3.48      1.09 o 
   7   4   3        0.22        5.47      1.59 o 
   8   4   3       74.31       68.16      5.50 o 
   9   4   3       26.94       21.21      3.36 o 
  10   4   3       12.14        8.15      2.23 o 
  11   4   3       13.29       18.01      3.81 o 
  12   4   3      259.11      257.63     13.55 o 
   1   5   3      428.59      515.89      8.43 o 
   2   5   3        5.23        5.77      0.97 o 
   3   5   3      230.26      239.60      4.46 o 
   4   5   3      907.61      959.92      9.33 o 
   5   5   3       23.83       23.89      1.71 o 
   6   5   3      662.74      621.72      9.94 o 
   7   5   3       65.80       61.31      6.93 o 
   8   5   3       94.12      104.44      5.04 o 
   9   5   3       95.10       95.79     11.62 o 
  10   5   3        0.55        3.08      3.09 o 
  11   5   3       31.16       30.28      4.45 o 
   0   6   3      194.76      260.59      8.76 o 
   1   6   3       16.92       13.45      1.58 o 
   2   6   3     1176.12     1202.28     12.98 o 
   3   6   3       99.16       87.36      2.21 o 
   4   6   3      835.08      867.95     13.00 o 
   5   6   3      464.41      453.13      8.13 o 
   6   6   3     1682.18     1645.18     30.93 o 
   7   6   3       78.00       69.01      6.29 o 
   8   6   3       86.76       66.10      6.52 o 
   9   6   3      160.90      153.68      6.51 o 
  10   6   3        5.70        7.82      3.25 o 
  11   6   3       18.64       24.41      4.48 o 
   1   7   3       32.26       50.15      3.15 o 
   2   7   3       18.80       25.37      1.97 o 
   3   7   3      164.63      167.24      3.71 o 
   4   7   3      535.93      527.62     10.71 o 
   5   7   3       53.50       50.23      4.88 o 
   6   7   3       21.07       15.65      2.79 o 
   7   7   3       81.57       68.64      7.82 o 
   8   7   3      200.27      159.33      9.65 o 
   9   7   3       20.54       20.91      5.16 o 
  10   7   3       39.78       38.48      6.61 o 
   0   8   3        0.36        2.66      1.19 o 
   1   8   3       10.97        8.87      1.53 o 
   2   8   3     2904.74     2976.00     48.11 o 
   3   8   3       51.59       50.84      4.53 o 
   4   8   3      234.65      227.67      7.71 o 
   5   8   3        1.37        6.90      1.90 o 
   6   8   3      792.74      833.62     25.31 o 
   7   8   3      113.64      101.20      9.79 o 
   8   8   3       88.27       81.66      8.82 o 
   9   8   3       19.21       16.71      4.91 o 
   1   9   3       18.69       13.94      2.58 o 
   2   9   3       85.65      114.59      5.77 o 
   3   9   3        9.15        6.72      2.07 o 
   4   9   3      429.07      419.95     11.38 o 
   5   9   3       45.01       40.75      5.06 o 
   6   9   3       57.44       48.72      5.59 o 
   7   9   3        2.06        6.76      3.50 o 
   8   9   3        0.29        3.37      5.56 o 
   0  10   3       35.41       31.10      6.65 o 
   1  10   3       74.59       79.87      7.37 o 
   2  10   3      162.74      156.68      6.18 o 
   3  10   3      217.58      218.32     12.23 o 
   4  10   3       18.24       18.52      3.31 o 
   5  10   3        3.40       12.64      3.89 o 
   6  10   3        4.51        6.46      3.54 o 
   7  10   3        7.80       12.41      3.93 o 
   1  11   3       44.53       40.75      6.84 o 
   2  11   3       60.53       71.47      6.99 o 
   3  11   3        0.03        3.47      3.01 o 
   4  11   3      133.89      158.01     15.15 o 
   5  11   3        0.08        7.46      3.27 o 
   6  11   3      353.51      329.53     12.26 o 
   0  12   3      706.27      818.68     58.35 o 
   1  12   3        0.01       13.68      6.80 o 
   2  12   3       22.77       21.95      7.61 o 
   3  12   3       55.26       51.66     16.77 o 
   0   0   4     3997.30     3829.99     80.27 o 
   1   0   4     2506.47     2330.90     24.23 o 
   2   0   4     3264.51     3147.02     49.30 o 
   3   0   4    22839.34    21501.96    271.62 o 
   4   0   4     4496.53     4533.98     50.49 o 
   5   0   4     8925.47     8562.84    152.86 o 
   6   0   4      382.20      384.30      6.97 o 
   7   0   4      603.67      656.88     15.07 o 
   8   0   4     1328.80     1214.10     19.83 o 
   9   0   4      234.43      247.94     10.36 o 
  10   0   4      514.04      482.62     14.75 o 
  11   0   4     1084.16     1095.63     32.08 o 
  12   0   4      529.27      523.99     17.30 o 
   1   1   4     3164.93     2573.21     31.27 o 
   2   1   4     5095.44     4964.51     41.08 o 
   3   1   4     3317.83     3070.32     22.19 o 
   4   1   4        9.09        6.02      0.91 o 
   5   1   4     1297.51     1311.60      9.71 o 
   6   1   4      787.00      798.26     10.76 o 
   7   1   4      885.05      871.66     14.59 o 
   8   1   4      800.21      828.25     12.80 o 
   9   1   4      118.77      119.16      4.61 o 
  10   1   4        1.00        7.11      1.92 o 
  11   1   4      568.92      595.22     13.10 o 
  12   1   4        1.14        7.32      2.07 o 
   0   2   4      883.46      978.63     24.58 o 
   1   2   4      138.60      130.83      1.62 o 
   2   2   4    10613.71    10047.84     55.43 o 
   3   2   4    23218.50    21798.93    279.16 o 
   4   2   4        2.50        4.80      1.09 o 
   5   2   4     5982.94     5953.38     63.37 o 
   6   2   4      489.76      484.37      9.35 o 
   7   2   4       85.24       80.19      4.40 o 
   8   2   4     1525.80     1533.10     22.43 o 
   9   2   4        6.92        4.29      1.83 o 
  10   2   4      427.02      433.46      8.99 o 
  11   2   4     1305.00     1356.24     28.07 o 
  12   2   4       24.59       15.99      3.39 o 
   1   3   4    10910.87    10428.04     61.51 o 
   2   3   4      245.29      243.41      3.91 o 
   3   3   4     3881.28     3910.89     41.80 o 
   4   3   4     1255.40     1537.50     11.85 o 
   5   3   4      411.25      369.06      4.89 o 
   6   3   4       99.60       90.28      2.78 o 
   7   3   4     4471.44     4483.66     40.57 o 
   8   3   4       24.14       22.73      2.28 o 
   9   3   4      991.73      948.67     17.44 o 
  10   3   4        1.47        5.87      1.84 o 
  11   3   4       25.51       17.10      2.79 o 
  12   3   4      618.80      643.26     18.45 o 
   0   4   4      321.31      397.19      8.97 o 
   1   4   4     2583.23     2616.12     28.58 o 
   2   4   4     2890.48     3038.59     34.27 o 
   3   4   4     7447.67     7215.25     59.15 o 
   4   4   4       98.59      105.97      2.49 o 
   5   4   4      127.41       84.73      2.12 o 
   6   4   4      198.80      210.19      4.20 o 
   7   4   4      457.75      415.28      9.84 o 
   8   4   4      201.44      222.68      6.66 o 
   9   4   4        8.51        6.35      1.73 o 
  10   4   4      112.68      137.51      8.09 o 
  11   4   4     1080.59     1056.03     26.58 o 
  12   4   4       20.25       14.21      3.91 o 
   1   5   4    10609.95    10247.65     80.83 o 
   2   5   4      462.11      457.99      6.82 o 
   3   5   4      796.62      788.25     11.28 o 
   4   5   4     1459.72     1333.42     17.04 o 
   5   5   4        1.56        3.79      0.80 o 
   6   5   4     1629.48     1571.49     20.03 o 
   7   5   4     5759.48     6095.52     97.05 o 
   8   5   4        0.51        4.49      2.01 o 
   9   5   4     2532.75     2486.51     49.40 o 
  10   5   4       31.79       30.83      4.70 o 
  11   5   4        3.25        6.74      3.11 o 
   0   6   4      355.21      528.33      8.64 o 
   1   6   4      995.26     1007.89     11.91 o 
   2   6   4       45.08       52.15      2.26 o 
   3   6   4     1108.36     1096.89     14.36 o 
   4   6   4      287.60      309.14      5.74 o 
   5   6   4      238.97      236.32      5.51 o 
   6   6   4        0.49        6.42      2.63 o 
   7   6   4        1.39        5.00      2.24 o 
   8   6   4       56.97       40.69      4.84 o 
   9   6   4      258.62      269.03     10.92 o 
  10   6   4        1.94        5.70      3.11 o 
  11   6   4      336.33      330.25     13.27 o 
   1   7   4     1447.89     1464.94     18.97 o 
   2   7   4     1341.41     1338.96     18.43 o 
   3   7   4        5.46        8.22      1.65 o 
   4   7   4     3455.08     3491.26     61.62 o 
   5   7   4       17.91       16.94      2.21 o 
   6   7   4     1026.84     1007.01     20.24 o 
   7   7   4     2562.48     2657.13     35.73 o 
   8   7   4      103.78       94.20     10.09 o 
   9   7   4     1189.79     1257.18     40.50 o 
  10   7   4      124.45       98.19     13.27 o 
   0   8   4       94.32      101.13      5.39 o 
   1   8   4      109.02      107.36      5.67 o 
   2   8   4       23.23       27.27      2.91 o 
   3   8   4     1209.55     1247.42     23.68 o 
   4   8   4       40.76       37.55      3.64 o 
   5   8   4      371.56      391.05     10.60 o 
   6   8   4       77.47       76.09      8.14 o 
   7   8   4       78.81       83.00      6.43 o 
   8   8   4       74.21       75.98      9.10 o 
   9   8   4      167.06      172.57     11.43 o 
   1   9   4      882.02      801.78     22.08 o 
   2   9   4      912.14      882.54     17.34 o 
   3   9   4       48.40       47.64      4.40 o 
   4   9   4      192.24      194.19      7.94 o 
   5   9   4       20.66       18.27      3.68 o 
   6   9   4        5.20        6.16      3.01 o 
   7   9   4     1101.28     1163.07     37.48 o 
   8   9   4        5.47        5.05      2.53 o 
   0  10   4      227.89      244.34      8.35 o 
   1  10   4       10.04        9.95      2.79 o 
   2  10   4      239.97      244.72     12.72 o 
   3  10   4     1422.92     1517.48     38.49 o 
   4  10   4       67.46       66.75      8.92 o 
   5  10   4     1450.57     1523.09     48.09 o 
   6  10   4      152.70      162.24     11.97 o 
   7  10   4      394.91      410.64     14.23 o 
   1  11   4     1544.00     1680.27     64.47 o 
   2  11   4        0.64        8.56      4.28 o 
   3  11   4       26.90       26.21      4.58 o 
   4  11   4       15.14       13.29      3.15 o 
   5  11   4      100.70       86.40     14.80 o 
   6  11   4        4.17        6.51      3.05 o 
   0  12   4      469.06      463.21     35.04 o 
   1  12   4       40.29       49.36     11.47 o 
   2  12   4      103.24      109.86     15.81 o 
   3  12   4      767.70      853.53     47.12 o 
   1   1   5        6.92       12.24      0.71 o 
   2   1   5     2034.34     2013.03     14.13 o 
   3   1   5      366.22      365.31      4.75 o 
   4   1   5     3831.61     4019.92     46.91 o 
   5   1   5      362.12      395.75      6.85 o 
   6   1   5     1089.62     1202.03     13.13 o 
   7   1   5       87.59      111.46      4.30 o 
   8   1   5       33.86       36.59      2.80 o 
   9   1   5       12.06       13.82      1.99 o 
  10   1   5        0.00        6.22      1.99 o 
  11   1   5       23.89       19.82      3.25 o 
  12   1   5       90.72       79.04      8.54 o 
   0   2   5      802.49      785.55     12.15 o 
   1   2   5      423.97      401.01      4.78 o 
   2   2   5     1554.88     1565.28     12.38 o 
   3   2   5     1004.14     1066.09     12.66 o 
   4   2   5       49.13       66.73      2.17 o 
   5   2   5        2.08        5.13      1.19 o 
   6   2   5      598.05      641.95      7.28 o 
   7   2   5     1330.82     1337.14     18.16 o 
   8   2   5        1.83        7.81      1.78 o 
   9   2   5      156.73      132.93      4.51 o 
  10   2   5      189.99      191.80      6.24 o 
  11   2   5       15.77       15.42      3.01 o 
  12   2   5       24.65       14.98      3.14 o 
   1   3   5      293.32      261.46      3.12 o 
   2   3   5      945.65      894.93     10.24 o 
   3   3   5     3232.61     3276.71     24.32 o 
   4   3   5     1176.20     1288.92      9.45 o 
   5   3   5      229.18      241.95      4.24 o 
   6   3   5       28.77       41.19      3.46 o 
   7   3   5      346.32      359.62      6.97 o 
   8   3   5       64.99       60.95      4.94 o 
   9   3   5       13.01       11.00      2.33 o 
  10   3   5       35.96       39.62      4.74 o 
  11   3   5        0.12        4.31      2.44 o 
  12   3   5       10.82       13.60      3.37 o 
   0   4   5      137.40      132.94      3.73 o 
   1   4   5      132.17      146.82      2.86 o 
   2   4   5       30.62       31.70      2.29 o 
   3   4   5       34.01       36.07      3.38 o 
   4   4   5       60.82       49.48      1.66 o 
   5   4   5        0.63        4.41      1.01 o 
   6   4   5      200.93      209.39      5.23 o 
   7   4   5        6.17        5.09      1.39 o 
   8   4   5       19.11       13.49      2.43 o 
   9   4   5        8.87        9.42      1.81 o 
  10   4   5        0.33        5.30      1.96 o 
  11   4   5       24.76       23.55      4.21 o 
  12   4   5        4.25        7.27      3.63 o 
   1   5   5       62.85       58.35      2.22 o 
   2   5   5      696.93      710.39      8.57 o 
   3   5   5        2.33        3.89      1.11 o 
   4   5   5       29.39       43.67      4.71 o 
   5   5   5       32.77       46.36      2.73 o 
   6   5   5      957.34      978.67     13.83 o 
   7   5   5        1.15        9.44      2.10 o 
   8   5   5       43.88       43.70      5.03 o 
   9   5   5       60.68       56.00      6.35 o 
  10   5   5       81.46       80.13      9.64 o 
  11   5   5       32.16       27.43      4.47 o 
   0   6   5       49.79       51.39      4.40 o 
   1   6   5       78.81       85.81      2.22 o 
   2   6   5      158.99      158.65      4.76 o 
   3   6   5       63.69       71.14      2.83 o 
   4   6   5       22.60       24.04      2.73 o 
   5   6   5      665.39      672.29     15.74 o 
   6   6   5      817.82      793.97     18.03 o 
   7   6   5     1686.47     1616.56     33.59 o 
   8   6   5       18.98       16.59      2.97 o 
   9   6   5       20.66       20.47      5.19 o 
  10   6   5       37.79       30.81      5.32 o 
  11   6   5      153.56      153.73     12.93 o 
   1   7   5      192.95      202.02      6.36 o 
   2   7   5      461.54      472.83     10.31 o 
   3   7   5     1210.16     1198.60     24.26 o 
   4   7   5     1235.64     1226.94     23.79 o 
   5   7   5        1.75        3.55      1.64 o 
   6   7   5        8.12        9.94      3.53 o 
   7   7   5      260.09      250.44      9.80 o 
   8   7   5       28.14       24.48      4.91 o 
   9   7   5        8.81       19.13      4.39 o 
  10   7   5        0.50        8.62      3.71 o 
   0   8   5      119.25      133.95      8.39 o 
   1   8   5       48.88       44.04      3.54 o 
   2   8   5      109.76      108.05      3.48 o 
   3   8   5        7.91        9.44      2.18 o 
   4   8   5       15.82       14.13      2.99 o 
   5   8   5      639.68      630.79     15.50 o 
   6   8   5      119.53      112.29     11.17 o 
   7   8   5      489.19      474.35     16.65 o 
   8   8   5        0.05        5.84      3.56 o 
   9   8   5      446.33      416.43     13.74 o 
   1   9   5      767.54      825.57     15.93 o 
   2   9   5       55.16       54.06      5.85 o 
   3   9   5      155.38      147.16      5.80 o 
   4   9   5     1271.51     1343.41     31.87 o 
   5   9   5      123.61       88.47     12.38 o 
   6   9   5       10.97       14.63      2.80 o 
   7   9   5       32.60       42.87      6.09 o 
   8   9   5        2.58       12.94      3.19 o 
   0  10   5      152.65      172.79     29.68 o 
   1  10   5       72.64       51.54      7.02 o 
   2  10   5      106.72      123.63      7.69 o 
   3  10   5      123.99      135.93     12.64 o 
   4  10   5       96.37       81.94      9.09 o 
   5  10   5       16.22       17.14      3.68 o 
   6  10   5       27.50       23.03      4.92 o 
   7  10   5       41.65       29.67      5.15 o 
   1  11   5      399.98      438.30     27.43 o 
   2  11   5      220.72      250.42     14.66 o 
   3  11   5      329.30      328.52     13.47 o 
   4  11   5        0.83        0.91      2.88 o 
   5  11   5      125.83       90.73     13.53 o 
   0  12   5       79.44       79.05     32.00 o 
   1  12   5        0.27        5.90      4.79 o 
   2  12   5        1.20        6.70      4.63 o 
   3  12   5       96.25      113.49     13.14 o 
   1   0   6      703.78      637.90     11.03 o 
   2   0   6     9775.96     8587.03     63.87 o 
   3   0   6        4.54       10.71      1.71 o 
   4   0   6     1944.84     2094.97     20.19 o 
   5   0   6        6.71        6.92      2.60 o 
   6   0   6     3292.28     3265.26     48.84 o 
   7   0   6     2849.54     2933.84     52.99 o 
   8   0   6    14118.00    14121.31    171.00 o 
   9   0   6      400.62      435.03     11.88 o 
  10   0   6      880.89      883.25     27.39 o 
  11   0   6       66.08       59.29      8.13 o 
  12   0   6        0.04        5.03      3.11 o 
   1   1   6     1739.86     1755.44     20.66 o 
   2   1   6    12451.88    11822.60    181.71 o 
   3   1   6     1161.19     1281.13     14.53 o 
   4   1   6      401.66      329.96      7.48 o 
   5   1   6     1233.54     1297.51     10.06 o 
   6   1   6       10.17        5.46      1.58 o 
   7   1   6       37.75       31.06      3.02 o 
   8   1   6       19.70       31.17      2.79 o 
   9   1   6      292.16      274.51      6.08 o 
  10   1   6     1646.14     1683.42     28.15 o 
  11   1   6       42.29       45.86      4.86 o 
  12   1   6       80.10       58.72      8.13 o 
   0   2   6    24537.26    21993.20    208.69 o 
   1   2   6       90.60       87.45      2.03 o 
   2   2   6      572.04      492.32      5.77 o 
   3   2   6      767.21      810.42      9.88 o 
   4   2   6      110.13      133.88      3.01 o 
   5   2   6       82.03       68.43      2.47 o 
   6   2   6     1721.17     1596.32     17.87 o 
   7   2   6       26.02       30.81      2.65 o 
   8   2   6     5250.74     5278.70     76.13 o 
   9   2   6       11.87       11.49      2.16 o 
  10   2   6      391.23      405.51      8.25 o 
  11   2   6       27.42       19.47      3.24 o 
  12   2   6       17.97       15.25      3.11 o 
   1   3   6     1404.92     1460.56     13.63 o 
   2   3   6     1440.59     1323.46     15.62 o 
   3   3   6      324.45      347.97      6.32 o 
   4   3   6     6120.17     6050.87     60.79 o 
   5   3   6      818.44      857.99      9.43 o 
   6   3   6     1464.17     1403.67     19.18 o 
   7   3   6        0.90        5.42      1.24 o 
   8   3   6       17.79       16.73      2.26 o 
   9   3   6       16.67       22.10      3.14 o 
  10   3   6      839.26      885.60     19.97 o 
  11   3   6       26.24       27.05      4.25 o 
  12   3   6      525.54      543.77     13.90 o 
   0   4   6      420.08      386.33     12.42 o 
   1   4   6       12.01       12.73      1.21 o 
   2   4   6      412.37      316.69      5.94 o 
   3   4   6      612.01      660.38      6.64 o 
   4   4   6        0.83        2.03      1.06 o 
   5   4   6     2027.35     2006.89     19.48 o 
   6   4   6     1166.43     1127.95     11.35 o 
   7   4   6     1703.88     1753.69     26.38 o 
   8   4   6      430.69      466.44     14.64 o 
   9   4   6       54.06       55.53      6.13 o 
  10   4   6      172.90      191.84      7.68 o 
  11   4   6      268.35      252.68      9.07 o 
  12   4   6        0.24        7.38      4.38 o 
   1   5   6        1.00        3.60      0.88 o 
   2   5   6     1060.83      930.74      9.90 o 
   3   5   6     1120.10     1208.22     14.89 o 
   4   5   6     8784.13     8651.30    100.32 o 
   5   5   6      277.42      282.92      7.15 o 
   6   5   6     1448.10     1528.43     27.27 o 
   7   5   6      909.42      903.62     16.94 o 
   8   5   6       11.44       11.57      2.14 o 
   9   5   6       21.39       13.82      2.92 o 
  10   5   6      550.40      561.98     16.34 o 
  11   5   6       12.71       11.86      3.45 o 
   0   6   6      414.56      353.11     10.73 o 
   1   6   6      114.51      124.30      2.69 o 
   2   6   6     2143.77     2010.17     19.45 o 
   3   6   6       14.54       10.49      1.54 o 
   4   6   6       36.92       45.22      4.54 o 
   5   6   6     2133.37     2166.85     33.81 o 
   6   6   6     1439.66     1517.39     28.59 o 
   7   6   6      163.60      148.11      9.25 o 
   8   6   6      365.78      363.52      9.26 o 
   9   6   6      461.30      489.89     15.74 o 
  10   6   6      207.92      195.25      8.89 o 
  11   6   6       24.50       20.23      4.42 o 
   1   7   6        3.40        7.24      1.22 o 
   2   7   6     3378.70     3385.58     42.00 o 
   3   7   6      256.72      282.84      7.29 o 
   4   7   6     6060.75     5943.73     95.00 o 
   5   7   6       28.31       15.39      2.65 o 
   6   7   6     1134.93     1118.53     23.27 o 
   7   7   6      478.77      439.74     11.79 o 
   8   7   6        8.32       10.86      3.76 o 
   9   7   6       88.84       72.00     11.27 o 
  10   7   6      500.92      511.22     15.12 o 
   0   8   6      949.82     1017.43     25.63 o 
   1   8   6      629.25      614.71     11.70 o 
   2   8   6     1015.27     1084.84     19.54 o 
   3   8   6       58.04       51.57      5.04 o 
   4   8   6       17.91       13.83      2.63 o 
   5   8   6        9.96       15.95      3.58 o 
   6   8   6      684.37      680.24     20.33 o 
   7   8   6      402.17      382.16     12.98 o 
   8   8   6      505.85      542.86     22.16 o 
   9   8   6      433.77      403.17     14.77 o 
   1   9   6       18.68       23.85      2.96 o 
   2   9   6     1974.73     2106.58     41.49 o 
   3   9   6      498.19      490.67     12.63 o 
   4   9   6     1645.93     1655.38     37.88 o 
   5   9   6       12.53        8.31      2.47 o 
   6   9   6      523.41      525.20     15.13 o 
   7   9   6       68.86       53.07      7.27 o 
   8   9   6        9.57       12.74      3.88 o 
   0  10   6      648.48      742.35     36.60 o 
   1  10   6      483.43      467.53     17.86 o 
   2  10   6      356.11      384.92     11.52 o 
   3  10   6        2.75        7.56      2.82 o 
   4  10   6       51.80       35.50      4.77 o 
   5  10   6        0.06        5.86      2.56 o 
   6  10   6      248.33      248.18     13.30 o 
   7  10   6       24.33       23.16      5.15 o 
   1  11   6       26.71       29.90      5.73 o 
   2  11   6      119.54      117.02     12.04 o 
   3  11   6       79.73       60.98      9.74 o 
   4  11   6       20.19       22.11      5.51 o 
   5  11   6       72.77       50.11      7.13 o 
   0  12   6      809.69      785.26     55.79 o 
   1  12   6        3.99        7.47      3.66 o 
   2  12   6      927.61      963.99     42.53 o 
   3  12   6      205.30      232.07     14.67 o 
   1   1   7      915.12      882.51     10.14 o 
   2   1   7     2259.27     2195.16     20.67 o 
   3   1   7      496.39      479.36      6.18 o 
   4   1   7      222.23      218.92      4.16 o 
   5   1   7      240.84      244.23      4.34 o 
   6   1   7      570.45      637.77      7.23 o 
   7   1   7      221.81      201.41      4.82 o 
   8   1   7      582.43      554.82     11.20 o 
   9   1   7      140.51      137.44      3.59 o 
  10   1   7       15.32       17.35      3.10 o 
  11   1   7        9.84        8.98      2.42 o 
  12   1   7       51.27       47.35      5.29 o 
   0   2   7      326.49      368.97      7.33 o 
   1   2   7      428.82      503.63      7.59 o 
   2   2   7     2289.16     2369.36     22.98 o 
   3   2   7       37.42       34.83      1.47 o 
   4   2   7      931.11     1073.82      8.92 o 
   5   2   7       21.93       34.85      2.87 o 
   6   2   7       93.65      121.50      3.91 o 
   7   2   7      223.92      222.25      4.85 o 
   8   2   7      195.76      186.11      9.21 o 
   9   2   7        3.43        3.71      1.89 o 
  10   2   7      104.93       93.06      9.90 o 
  11   2   7       20.27       15.80      2.66 o 
  12   2   7        8.56        8.07      2.23 o 
   1   3   7      173.52      194.86      3.17 o 
   2   3   7     1650.18     1944.25     22.28 o 
   3   3   7       39.26       43.02      1.99 o 
   4   3   7       38.90       34.98      2.25 o 
   5   3   7      132.11      133.21      3.60 o 
   6   3   7      317.30      356.83      6.63 o 
   7   3   7      143.48      143.66      3.72 o 
   8   3   7      349.47      328.20      6.53 o 
   9   3   7       91.67       77.17      5.55 o 
  10   3   7      113.46      107.69     10.75 o 
  11   3   7        7.36        6.77      2.45 o 
  12   3   7        1.46        8.67      2.49 o 
   0   4   7     3588.87     3738.10     34.67 o 
   1   4   7       37.31       32.97      1.26 o 
   2   4   7       55.45       52.83      2.50 o 
   3   4   7      576.09      558.49      6.53 o 
   4   4   7       31.27       38.92      1.76 o 
   5   4   7     1038.48     1107.74     11.95 o 
   6   4   7        0.17        4.51      1.64 o 
   7   4   7       53.41       43.36      3.96 o 
   8   4   7       44.30       59.44      5.74 o 
   9   4   7       74.37       61.93      6.20 o 
  10   4   7       27.09       18.17      3.50 o 
  11   4   7        2.62        9.96      3.08 o 
   1   5   7     1459.31     1469.61     15.23 o 
   2   5   7      108.45      104.90      3.15 o 
   3   5   7       59.29       48.62      3.73 o 
   4   5   7      304.96      337.96     12.26 o 
   5   5   7      642.30      665.90      9.29 o 
   6   5   7      154.79      158.55      4.44 o 
   7   5   7      100.57       87.47      4.75 o 
   8   5   7       58.80       53.06      5.91 o 
   9   5   7      398.86      402.65     12.17 o 
  10   5   7       58.68       51.06      6.01 o 
  11   5   7       65.38       62.22     10.58 o 
   0   6   7      603.75      695.53     10.18 o 
   1   6   7      844.55      875.46     11.14 o 
   2   6   7       68.67       62.99      3.04 o 
   3   6   7      368.85      357.15      8.25 o 
   4   6   7      160.49      167.81      3.56 o 
   5   6   7       21.12       18.31      3.01 o 
   6   6   7      137.61      127.91      7.40 o 
   7   6   7       75.41       68.99      6.40 o 
   8   6   7      234.80      244.34     11.39 o 
   9   6   7      116.08      114.91     12.98 o 
  10   6   7        0.84       10.18      3.00 o 
  11   6   7        7.11        6.30      3.57 o 
   1   7   7      615.24      669.19      8.54 o 
   2   7   7      416.17      429.43      6.38 o 
   3   7   7       12.96        7.44      1.56 o 
   4   7   7      300.25      323.96      9.40 o 
   5   7   7      693.93      673.33     13.52 o 
   6   7   7      139.68      153.82     13.28 o 
   7   7   7      890.13      886.21     19.64 o 
   8   7   7        2.86        8.22      2.74 o 
   9   7   7      600.87      613.04     20.35 o 
  10   7   7        0.97        2.74      3.43 o 
   0   8   7        7.17        7.38      2.77 o 
   1   8   7     1220.26     1225.77     21.95 o 
   2   8   7        0.01        5.78      1.45 o 
   3   8   7      220.53      210.27      6.14 o 
   4   8   7       23.48       25.47      3.32 o 
   5   8   7      470.97      425.34     13.35 o 
   6   8   7      123.49      111.47     11.11 o 
   7   8   7       56.73       73.47      8.10 o 
   8   8   7       13.61       20.12      4.90 o 
   9   8   7       13.02       24.74      5.10 o 
   1   9   7        8.71       10.92      2.45 o 
   2   9   7      202.39      192.31      9.03 o 
   3   9   7       77.63       71.28      7.12 o 
   4   9   7       36.29       36.56      4.77 o 
   5   9   7        3.98        8.08      2.84 o 
   6   9   7        4.44        6.90      2.48 o 
   7   9   7      428.75      395.83     13.53 o 
   8   9   7      123.59       74.80      9.58 o 
   0  10   7      138.88      114.54     14.89 o 
   1  10   7       66.85       65.80      7.33 o 
   2  10   7        1.52        5.99      2.56 o 
   3  10   7      445.21      436.60     14.04 o 
   4  10   7       15.40       12.10      2.44 o 
   5  10   7      440.68      433.94     15.77 o 
   6  10   7        0.22        7.34      2.53 o 
   7  10   7      113.92      127.75     12.32 o 
   1  11   7      189.61      184.71      9.77 o 
   2  11   7       92.15       86.33     14.22 o 
   3  11   7        5.68        8.33      2.63 o 
   4  11   7       19.49       16.63      5.55 o 
   5  11   7       92.69       99.01     11.30 o 
   0  12   7      123.02      122.97     48.82 o 
   1  12   7       44.58       24.46      9.14 o 
   2  12   7        0.76        1.21      4.99 o 
   0   0   8    25565.69    23216.28    347.30 o 
   1   0   8      964.03     1010.75     16.98 o 
   2   0   8      397.22      368.47      6.86 o 
   3   0   8     3378.55     3145.40     45.95 o 
   4   0   8      718.45      868.04     17.23 o 
   5   0   8    10334.64    10489.18    259.11 o 
   6   0   8        0.27        3.37      2.24 o 
   7   0   8     1044.83     1049.97     16.81 o 
   8   0   8     1212.68     1136.25     23.97 o 
   9   0   8       16.18       25.45      3.70 o 
  10   0   8       75.36      100.93      8.09 o 
  11   0   8     1710.06     1838.71     53.08 o 
  12   0   8       39.80       27.19      5.28 o 
   1   1   8      702.69      647.91      8.02 o 
   2   1   8     3034.00     2996.97     18.03 o 
   3   1   8      394.49      389.78      6.34 o 
   4   1   8      451.89      377.94      6.41 o 
   5   1   8      985.76      991.58     13.33 o 
   6   1   8     7281.70     7521.21    102.84 o 
   7   1   8       25.87       26.56      2.55 o 
   8   1   8      224.77      217.52      4.94 o 
   9   1   8       39.49       42.23      4.04 o 
  10   1   8     1493.35     1505.98     29.50 o 
  11   1   8       37.14       34.14      4.10 o 
  12   1   8      242.59      231.44      7.72 o 
   0   2   8    14350.45    13513.77     99.76 o 
   1   2   8     1375.05     1323.78     15.41 o 
   2   2   8       45.33       41.19      1.82 o 
   3   2   8     5764.18     5460.00     55.42 o 
   4   2   8     1061.86     1196.49     16.04 o 
   5   2   8     4127.68     4238.69     46.26 o 
   6   2   8      142.19      120.16      3.39 o 
   7   2   8       68.03       65.55      3.83 o 
   8   2   8      837.84      827.02     14.23 o 
   9   2   8      216.31      239.15      6.39 o 
  10   2   8      225.21      203.33      5.51 o 
  11   2   8      994.76     1001.14     27.06 o 
  12   2   8        0.08        7.20      2.97 o 
   1   3   8     3086.85     2914.76     21.42 o 
   2   3   8      318.29      295.09      5.54 o 
   3   3   8      503.13      501.73      4.96 o 
   4   3   8      972.45      877.19      9.61 o 
   5   3   8      790.44      793.42     10.18 o 
   6   3   8      349.12      342.82      6.35 o 
   7   3   8     1239.29     1224.94     18.85 o 
   8   3   8      988.11     1025.03     16.56 o 
   9   3   8     1182.63     1100.79     22.42 o 
  10   3   8      809.02      849.55     20.53 o 
  11   3   8        2.92        4.32      2.38 o 
  12   3   8       46.28       28.97      5.29 o 
   0   4   8     2006.34     1887.49     31.35 o 
   1   4   8     3346.05     3371.28     21.32 o 
   2   4   8      896.55      889.10      9.96 o 
   3   4   8     1932.18     1916.82     21.59 o 
   4   4   8        1.25        5.32      1.22 o 
   5   4   8     1410.82     1326.71     18.76 o 
   6   4   8     1263.69     1200.17     14.72 o 
   7   4   8       16.37       15.77      2.34 o 
   8   4   8      609.98      646.46     16.24 o 
   9   4   8      599.22      574.94     12.36 o 
  10   4   8      138.10      116.14      8.24 o 
  11   4   8      273.55      252.55      9.35 o 
   1   5   8     4129.78     4155.82     40.73 o 
   2   5   8      829.63      852.20     10.96 o 
   3   5   8        2.17        2.48      1.00 o 
   4   5   8     2556.36     2610.66     36.31 o 
   5   5   8      799.98      761.66     16.03 o 
   6   5   8       32.11       40.98      4.06 o 
   7   5   8      837.59      744.23     23.81 o 
   8   5   8       52.97       46.49      4.91 o 
   9   5   8     1789.57     1829.38     41.66 o 
  10   5   8       80.53       83.02     10.54 o 
  11   5   8        0.05        6.15      3.47 o 
   0   6   8      493.63      448.41     10.85 o 
   1   6   8      497.35      493.76      6.35 o 
   2   6   8     1742.57     1688.16     22.93 o 
   3   6   8        2.84        3.03      1.66 o 
   4   6   8      183.51      172.66      3.96 o 
   5   6   8      812.79      871.75     15.79 o 
   6   6   8     1739.07     1731.85     31.44 o 
   7   6   8      145.53      149.11      9.14 o 
   8   6   8      480.51      520.24     15.29 o 
   9   6   8      334.82      313.91      9.96 o 
  10   6   8       55.15       55.53      7.92 o 
   1   7   8     4675.14     4829.76     42.99 o 
   2   7   8      229.25      227.29      4.66 o 
   3   7   8      380.57      333.79      6.94 o 
   4   7   8     1626.76     1658.48     33.23 o 
   5   7   8      604.05      568.33     10.94 o 
   6   7   8      346.85      379.69     12.35 o 
   7   7   8      469.76      444.31     12.63 o 
   8   7   8      369.33      377.22     12.53 o 
   9   7   8     1669.81     1961.81     68.71 o 
  10   7   8       91.69       77.45     11.77 o 
   0   8   8     2528.65     2658.75     73.44 o 
   1   8   8        5.71        6.59      1.37 o 
   2   8   8      670.46      682.57     13.72 o 
   3   8   8      422.39      412.08      8.59 o 
   4   8   8        5.32        7.31      2.01 o 
   5   8   8       76.54       92.95     10.94 o 
   6   8   8      410.55      395.28     11.66 o 
   7   8   8        4.74        6.48      3.51 o 
   8   8   8      197.34      183.97     17.34 o 
   9   8   8       78.14       45.62      7.75 o 
   1   9   8     1147.31     1088.39     28.71 o 
   2   9   8       99.76      105.83      4.64 o 
   3   9   8     1058.09     1000.73     20.73 o 
   4   9   8      600.15      568.76     15.04 o 
   5   9   8      363.64      372.70     11.38 o 
   6   9   8      150.64      154.39     11.12 o 
   7   9   8      521.48      502.35     16.75 o 
   8   9   8        4.39        2.76      4.06 o 
   0  10   8     1439.29     1420.32     95.81 o 
   1  10   8      559.43      530.27     17.77 o 
   2  10   8        0.11        4.74      2.40 o 
   3  10   8      563.41      556.56     17.84 o 
   4  10   8      199.74      200.46      8.20 o 
   5  10   8      660.45      744.42     20.86 o 
   6  10   8       35.93       27.00      3.92 o 
   7  10   8        0.76        5.31      3.13 o 
   1  11   8        6.34        7.91      3.16 o 
   2  11   8       60.10       54.31     11.25 o 
   3  11   8       62.46       40.18     11.39 o 
   4  11   8      699.53      763.07     34.47 o 
   5  11   8      233.08      227.47     11.94 o 
   0  12   8       76.48       54.05     23.38 o 
   1  12   8      652.25      634.92     29.09 o 
   2  12   8       20.08       16.42      6.37 o 
   1   1   9     1404.85     1384.90      8.71 o 
   2   1   9       37.97       33.05      2.04 o 
   3   1   9      238.98      260.33      4.84 o 
   4   1   9       84.92      101.42      2.52 o 
   5   1   9       35.74       43.70      3.26 o 
   6   1   9      333.09      317.40      6.11 o 
   7   1   9       47.84       54.73      4.23 o 
   8   1   9       77.05       69.24      5.06 o 
   9   1   9       95.03       79.55      7.20 o 
  10   1   9        0.00        8.83      2.23 o 
  11   1   9       20.63       18.89      2.63 o 
  12   1   9        8.05       11.16      2.40 o 
   0   2   9     1220.71     1151.92     32.25 o 
   1   2   9      242.08      284.89      4.00 o 
   2   2   9      240.30      225.97      3.91 o 
   3   2   9     3256.50     3474.17     47.62 o 
   4   2   9      294.34      262.28      5.17 o 
   5   2   9       17.60       15.92      2.08 o 
   6   2   9      248.55      247.37      4.79 o 
   7   2   9       48.14       39.33      3.32 o 
   8   2   9      171.94      185.02      4.81 o 
   9   2   9        6.34        5.60      1.67 o 
  10   2   9       36.90       26.72      3.32 o 
  11   2   9       15.56       17.67      3.62 o 
  12   2   9      135.08      139.03     11.60 o 
   1   3   9       91.94       99.05      2.69 o 
   2   3   9     2642.32     2773.32     28.73 o 
   3   3   9       28.70       15.74      0.88 o 
   4   3   9       40.93       42.27      1.83 o 
   5   3   9        9.28        9.33      1.27 o 
   6   3   9      120.76      136.08      2.50 o 
   7   3   9       10.93       13.53      2.58 o 
   8   3   9      186.27      172.46      5.07 o 
   9   3   9        3.57       10.26      2.55 o 
  10   3   9       17.55        9.13      2.74 o 
  11   3   9        0.46        8.82      2.76 o 
  12   3   9      119.84       93.25     13.27 o 
   0   4   9     1095.91     1262.79     18.07 o 
   1   4   9      229.21      226.55      5.88 o 
   2   4   9       32.03       28.31      1.53 o 
   3   4   9      192.21      199.94      5.40 o 
   4   4   9       41.68       54.87      2.43 o 
   5   4   9       14.30       21.21      2.21 o 
   6   4   9       21.46       21.11      2.37 o 
   7   4   9        5.39        5.65      2.33 o 
   8   4   9      209.11      226.75      5.47 o 
   9   4   9       58.61       61.14      6.99 o 
  10   4   9       14.74       10.80      2.69 o 
  11   4   9       55.21       47.97      6.93 o 
   1   5   9      620.59      651.40      7.51 o 
   2   5   9     1451.05     1575.63     20.65 o 
   3   5   9        4.06        4.67      2.14 o 
   4   5   9      140.25      121.42      2.01 o 
   5   5   9       20.34       19.18      2.43 o 
   6   5   9       19.16        7.90      2.24 o 
   7   5   9       72.48       95.24      6.86 o 
   8   5   9       27.08       19.89      3.37 o 
   9   5   9      319.34      336.60     22.77 o 
  10   5   9       17.30       16.09      3.41 o 
  11   5   9        4.67       10.55      3.49 o 
   0   6   9      411.93      421.85      9.07 o 
   1   6   9     1289.17     1353.25     17.89 o 
   2   6   9     1019.50     1079.89     17.31 o 
   3   6   9      442.55      434.30     11.55 o 
   4   6   9       35.21       30.17      3.41 o 
   5   6   9      238.88      219.42      8.19 o 
   6   6   9      372.45      365.17      8.25 o 
   7   6   9      140.25      140.45      6.69 o 
   8   6   9       27.86       33.26      4.01 o 
   9   6   9       81.09       68.95      7.18 o 
  10   6   9      159.09      166.05     16.59 o 
   1   7   9        1.92        8.66      1.94 o 
   2   7   9       87.61       91.01      4.08 o 
   3   7   9      144.63      133.91      4.41 o 
   4   7   9      711.60      687.31     14.68 o 
   5   7   9        8.43        5.46      2.38 o 
   6   7   9        3.33        9.88      2.36 o 
   7   7   9        0.00        9.50      3.05 o 
   8   7   9      569.00      528.27     14.88 o 
   9   7   9        8.17       11.66      3.86 o 
  10   7   9        0.71        4.27      3.52 o 
   0   8   9      484.49      473.80     18.86 o 
   1   8   9      201.54      206.57      4.48 o 
   2   8   9      992.30     1012.78     17.51 o 
   3   8   9       76.66       59.78      6.69 o 
   4   8   9       36.82       40.50      3.29 o 
   5   8   9       17.07       21.89      4.57 o 
   6   8   9      179.06      178.24      8.31 o 
   7   8   9       66.04       63.32      7.98 o 
   8   8   9        2.45        7.05      4.52 o 
   9   8   9       62.05       46.93      5.81 o 
   1   9   9        6.42        7.33      2.93 o 
   2   9   9       41.30       23.74      3.36 o 
   3   9   9       12.40       11.00      2.16 o 
   4   9   9      436.28      419.57     11.50 o 
   5   9   9        0.05        6.04      1.91 o 
   6   9   9      148.81      130.07      9.02 o 
   7   9   9        7.53       10.80      3.96 o 
   8   9   9       19.93        9.06      3.12 o 
   0  10   9       32.12       29.66      7.13 o 
   1  10   9       56.61       56.53      8.63 o 
   2  10   9      135.52      136.32      9.04 o 
   3  10   9      396.52      387.43     14.30 o 
   4  10   9       25.63       24.60      4.77 o 
   5  10   9       49.38       50.24      7.69 o 
   6  10   9       95.92       88.31     11.45 o 
   7  10   9        0.30        3.10      3.28 o 
   1  11   9       78.08       57.03      8.95 o 
   2  11   9      907.24      927.94     29.88 o 
   3  11   9       51.05       46.77      8.18 o 
   4  11   9       47.35       33.40     11.58 o 
   5  11   9        0.35        5.49      3.48 o 
   0  12   9        0.27       12.11      7.85 o 
   1  12   9        0.30        4.66      4.46 o 
   0   0  10    10949.21    11155.81    133.27 o 
   1   0  10     1582.63     1633.36     14.33 o 
   2   0  10     2948.59     3054.08     59.55 o 
   3   0  10     4668.18     4662.54     66.36 o 
   4   0  10      169.53      197.14      5.56 o 
   5   0  10     5831.82     5793.93     82.56 o 
   6   0  10     1531.77     1505.37     27.99 o 
   7   0  10      146.12      147.26      4.83 o 
   8   0  10      389.28      360.81     15.30 o 
   9   0  10      162.03      161.19      7.18 o 
  10   0  10      355.89      357.18     12.40 o 
  11   0  10      864.77      960.04     33.62 o 
  12   0  10       25.92       18.21      5.70 o 
   1   1  10     3137.42     2884.89     22.85 o 
   2   1  10      994.50     1093.61      8.92 o 
   3   1  10     2256.80     2285.38     20.56 o 
   4   1  10       26.62       41.37      2.40 o 
   5   1  10     3358.25     3215.37     32.16 o 
   6   1  10      148.78      151.42      7.44 o 
   7   1  10     1796.15     1854.67     18.09 o 
   8   1  10      440.42      444.92      8.58 o 
   9   1  10      239.79      231.42      6.61 o 
  10   1  10      244.36      230.78      6.97 o 
  11   1  10      214.29      216.36      8.87 o 
  12   1  10       96.27       75.32      8.66 o 
   0   2  10     8336.95     8040.48     89.99 o 
   1   2  10      592.00      567.86      5.12 o 
   2   2  10     1133.39     1142.05      9.62 o 
   3   2  10     8838.29     8652.51     61.29 o 
   4   2  10      262.27      314.76      4.79 o 
   5   2  10     4396.78     4363.03     38.36 o 
   6   2  10      509.34      489.50      7.76 o 
   7   2  10      122.79      138.29      4.40 o 
   8   2  10       92.34       85.56      3.42 o 
   9   2  10       30.37       26.67      3.09 o 
  10   2  10      434.38      472.66     12.41 o 
  11   2  10     1127.60     1174.86     28.07 o 
  12   2  10       99.37       68.21     11.76 o 
   1   3  10     3048.42     2842.17     32.07 o 
   2   3  10     1232.38     1434.41     17.15 o 
   3   3  10     1439.39     1472.86     19.62 o 
   4   3  10      399.71      374.71      6.94 o 
   5   3  10      296.34      280.87      6.59 o 
   6   3  10      737.58      776.10     11.30 o 
   7   3  10     2017.01     1992.86     30.74 o 
   8   3  10      251.61      233.17      4.65 o 
   9   3  10     1131.72     1131.33     20.99 o 
  10   3  10       52.85       39.07      5.97 o 
  11   3  10      167.68      193.24     10.04 o 
   0   4  10      321.22      318.43      4.73 o 
   1   4  10     1585.92     1489.25     16.15 o 
   2   4  10       18.22       20.50      1.99 o 
   3   4  10     3251.47     3199.20     35.41 o 
   4   4  10        0.01        2.67      1.38 o 
   5   4  10     1078.67      993.91     14.25 o 
   6   4  10       14.20       11.39      1.43 o 
   7   4  10      587.17      561.52     11.19 o 
   8   4  10       21.99       19.09      3.16 o 
   9   4  10      319.48      305.46      9.67 o 
  10   4  10       11.11       17.57      2.63 o 
  11   4  10     1078.94     1154.26     27.36 o 
   1   5  10     7181.26     7050.44     70.37 o 
   2   5  10      449.00      480.90      5.69 o 
   3   5  10       29.73       28.27      2.39 o 
   4   5  10     1722.29     1786.53     26.87 o 
   5   5  10       12.72       19.58      3.41 o 
   6   5  10      533.01      524.51     14.69 o 
   7   5  10     1668.58     1678.17     32.05 o 
   8   5  10      570.56      533.54     13.98 o 
   9   5  10     2118.19     2159.76     54.40 o 
  10   5  10      110.27       97.48     11.46 o 
  11   5  10      303.34      324.99     13.05 o 
   0   6  10      543.46      620.85     22.66 o 
   1   6  10      127.31      125.46      3.94 o 
   2   6  10      656.72      650.83     10.94 o 
   3   6  10      703.71      710.96     10.65 o 
   4   6  10       51.23       52.81      5.65 o 
   5   6  10      399.30      397.73      9.17 o 
   6   6  10       16.17       18.34      2.72 o 
   7   6  10      159.49      176.40      5.84 o 
   8   6  10       49.02       30.55      3.98 o 
   9   6  10      951.35      925.27     28.10 o 
  10   6  10      295.14      330.97     13.51 o 
   1   7  10     2776.22     2847.61     46.03 o 
   2   7  10     1271.25     1233.21     21.00 o 
   3   7  10      171.00      162.16      5.90 o 
   4   7  10     1521.16     1441.40     24.19 o 
   5   7  10      203.70      223.26      8.07 o 
   6   7  10        8.50        8.21      2.90 o 
   7   7  10     1408.95     1438.78     36.17 o 
   8   7  10        3.11        9.76      2.69 o 
   9   7  10      440.91      429.30     13.55 o 
  10   7  10      525.58      527.55     17.64 o 
   0   8  10      286.14      319.52     14.69 o 
   1   8  10       71.57       58.28      6.71 o 
   2   8  10      203.56      169.15      5.20 o 
   3   8  10     1859.72     1937.62     35.87 o 
   4   8  10        5.26        8.07      2.08 o 
   5   8  10     1073.79     1090.33     22.57 o 
   6   8  10        6.18        7.55      3.21 o 
   7   8  10      314.17      318.34     13.06 o 
   8   8  10        3.31        5.71      3.25 o 
   9   8  10      108.38       86.83     13.60 o 
   1   9  10      498.60      460.68     13.87 o 
   2   9  10        1.86        3.17      1.86 o 
   3   9  10      117.01      121.80      6.55 o 
   4   9  10      527.63      525.55     13.85 o 
   5   9  10       57.88       60.11      6.12 o 
   6   9  10       65.03       69.35      9.02 o 
   7   9  10     1611.27     1759.69     45.29 o 
   8   9  10       52.78       35.30      5.40 o 
   0  10  10     2267.10     2631.77     90.22 o 
   1  10  10      144.43      139.75     18.90 o 
   2  10  10        3.86        7.86      3.95 o 
   3  10  10     2018.20     2241.31     59.18 o 
   4  10  10       17.31       16.47      3.56 o 
   5  10  10      517.67      546.53     19.35 o 
   6  10  10        0.30        9.83      2.88 o 
   1  11  10      788.00      766.18     31.86 o 
   2  11  10      236.91      212.76     12.08 o 
   3  11  10      273.12      272.29     22.55 o 
   4  11  10        0.04        5.09      4.44 o 
   1   1  11      202.08      226.68      5.33 o 
   2   1  11       69.86       61.88      2.53 o 
   3   1  11     1197.80     1230.48      9.82 o 
   4   1  11      119.67      143.80      3.44 o 
   5   1  11       16.12       16.34      2.00 o 
   6   1  11      168.65      167.43      4.95 o 
   7   1  11       78.11       79.44      5.99 o 
   8   1  11       11.40        7.13      1.88 o 
   9   1  11        0.14        4.91      1.57 o 
  10   1  11      114.36      127.80      5.11 o 
  11   1  11        2.86        5.81      2.10 o 
  12   1  11        2.48        6.74      2.65 o 
   0   2  11    10585.87    11148.35    256.83 o 
   1   2  11      890.20      992.06      8.68 o 
   2   2  11      423.91      423.51      7.10 o 
   3   2  11      351.03      324.94      5.74 o 
   4   2  11      405.14      396.76      5.11 o 
   5   2  11       65.24       57.70      3.03 o 
   6   2  11        9.37       11.15      1.95 o 
   7   2  11      477.00      481.74      8.86 o 
   8   2  11       14.46       15.57      2.40 o 
   9   2  11       65.36       53.75      4.60 o 
  10   2  11       51.34       39.10      4.35 o 
  11   2  11        0.12        6.94      2.33 o 
  12   2  11       13.40       13.68      4.12 o 
   1   3  11      582.96      694.69     10.70 o 
   2   3  11        7.63       19.28      2.16 o 
   3   3  11     1633.52     1695.18     18.28 o 
   4   3  11       58.97       59.36      2.44 o 
   5   3  11      155.37      168.12      2.82 o 
   6   3  11       51.95       54.87      3.44 o 
   7   3  11        1.62        3.52      1.49 o 
   8   3  11        2.96        4.61      1.52 o 
   9   3  11      104.49      100.41     10.02 o 
  10   3  11      344.71      341.12     10.59 o 
  11   3  11      208.27      207.78      9.04 o 
   0   4  11      243.14      296.93      8.12 o 
   1   4  11      122.85      136.67      3.27 o 
   2   4  11       18.44       19.47      2.50 o 
   3   4  11      623.37      711.23      9.95 o 
   4   4  11      175.20      173.92      4.08 o 
   5   4  11       92.68       86.87      2.61 o 
   6   4  11        6.98        6.07      1.32 o 
   7   4  11      187.24      211.86      7.30 o 
   8   4  11       35.82       35.01      4.80 o 
   9   4  11      231.71      213.13      9.68 o 
  10   4  11       23.91       19.94      3.80 o 
  11   4  11        6.70        6.13      2.64 o 
   1   5  11      158.58      157.27      4.92 o 
   2   5  11      254.51      304.88      5.64 o 
   3   5  11       16.55       15.53      3.07 o 
   4   5  11      214.93      240.62     11.76 o 
   5   5  11      181.14      185.56      5.31 o 
   6   5  11       34.43       35.64      3.98 o 
   7   5  11       80.24       79.54      7.95 o 
   8   5  11       10.06       12.19      2.63 o 
   9   5  11      133.70      127.90     12.91 o 
  10   5  11       17.48       17.55      3.24 o 
  11   5  11       30.21       30.50      5.79 o 
   0   6  11     1172.61     1148.44     21.70 o 
   1   6  11      123.63      118.45      3.34 o 
   2   6  11        0.14        2.02      1.24 o 
   3   6  11        4.71        5.00      2.05 o 
   4   6  11       41.50       44.28      4.14 o 
   5   6  11      219.54      227.18      6.83 o 
   6   6  11      112.31       83.95      7.60 o 
   7   6  11      310.01      296.24      8.31 o 
   8   6  11      106.10       96.23      9.04 o 
   9   6  11        8.54       11.53      3.33 o 
  10   6  11       11.08       14.86      3.38 o 
   1   7  11      271.10      263.50      7.25 o 
   2   7  11       51.34       62.44      5.21 o 
   3   7  11        4.77        6.99      2.04 o 
   4   7  11     1060.29     1086.36     18.93 o 
   5   7  11        1.58        9.28      2.54 o 
   6   7  11        0.02        3.31      2.03 o 
   7   7  11        9.61       15.86      4.06 o 
   8   7  11       44.14       33.14      5.77 o 
   9   7  11        4.56        7.73      2.37 o 
   0   8  11       22.31       29.24      3.91 o 
   1   8  11     1300.84     1323.62     25.61 o 
   2   8  11      478.60      467.67     11.21 o 
   3   8  11      707.41      710.37     17.14 o 
   4   8  11       29.59       22.00      2.81 o 
   5   8  11       31.08       40.85      5.21 o 
   6   8  11      463.21      465.28     14.25 o 
   7   8  11      159.88      164.39     10.68 o 
   8   8  11        0.28        9.35      3.51 o 
   9   8  11       35.52       38.16      6.61 o 
   1   9  11       46.40       30.13      5.72 o 
   2   9  11        7.96        9.78      2.86 o 
   3   9  11      268.40      254.67      9.21 o 
   4   9  11      702.90      719.49     18.87 o 
   5   9  11        3.05        4.38      2.41 o 
   6   9  11       76.24       76.04      9.25 o 
   7   9  11      206.25      214.73     17.13 o 
   0  10  11     1155.08     1203.35     52.48 o 
   1  10  11       83.33       97.13     11.75 o 
   2  10  11      333.29      346.42     16.60 o 
   3  10  11      114.43      116.98     16.85 o 
   4  10  11       86.19       71.84     11.87 o 
   5  10  11       24.90       22.35      5.31 o 
   6  10  11      259.92      296.02     12.77 o 
   1  11  11      468.40      493.15     19.71 o 
   2  11  11        0.05        4.89      2.40 o 
   3  11  11        4.18        8.47      4.45 o 
   4  11  11        0.35        7.79      4.05 o 
   0   0  12     1679.34     1524.07     21.83 o 
   1   0  12     2014.18     2247.89     26.93 o 
   2   0  12     1992.11     2083.99     20.58 o 
   3   0  12      537.58      506.50     10.07 o 
   4   0  12      440.17      500.35     10.59 o 
   5   0  12      197.82      204.89      4.11 o 
   6   0  12      658.86      614.06     12.47 o 
   7   0  12     1523.32     1642.37     33.49 o 
   8   0  12     7044.15     7158.16     66.16 o 
   9   0  12       17.20       15.89      4.23 o 
  10   0  12      564.97      580.48     18.80 o 
  11   0  12      100.44       84.66     12.08 o 
  12   0  12      256.95      280.12     22.57 o 
   1   1  12     1878.50     1957.25     16.06 o 
   2   1  12    11598.45    11376.03    102.29 o 
   3   1  12     1093.16     1135.43     13.52 o 
   4   1  12      650.67      542.64      6.65 o 
   5   1  12     1066.09     1118.44     14.88 o 
   6   1  12      546.69      509.84      8.83 o 
   7   1  12     1169.97     1155.31     20.42 o 
   8   1  12       31.59       29.87      3.34 o 
   9   1  12       44.80       45.06      4.30 o 
  10   1  12      310.59      315.68      9.20 o 
  11   1  12      104.41      105.70      7.66 o 
  12   1  12      343.67      327.74     10.60 o 
   0   2  12     7205.51     6898.75     70.54 o 
   1   2  12     1113.87     1249.05     11.86 o 
   2   2  12     3485.97     3332.40     40.65 o 
   3   2  12      202.58      146.92      3.40 o 
   4   2  12        2.65        5.35      1.11 o 
   5   2  12       14.99       14.47      1.77 o 
   6   2  12      952.94      945.53     14.09 o 
   7   2  12      214.81      232.49      5.47 o 
   8   2  12     3298.44     3418.93     34.10 o 
   9   2  12       15.09       19.22      2.84 o 
  10   2  12      589.02      605.33     16.09 o 
  11   2  12       18.92       15.11      3.52 o 
   1   3  12      991.74     1016.37     12.65 o 
   2   3  12      625.42      577.76     11.91 o 
   3   3  12      578.89      575.21     10.64 o 
   4   3  12     1846.39     1829.30     17.03 o 
   5   3  12       76.50       77.19      2.96 o 
   6   3  12     1597.69     1662.50     23.91 o 
   7   3  12      220.16      212.79      6.66 o 
   8   3  12      209.38      189.14      9.44 o 
   9   3  12      730.24      785.04     20.04 o 
  10   3  12      357.53      383.12     11.57 o 
  11   3  12      343.39      389.68     12.33 o 
   0   4  12     3053.97     3005.87     42.28 o 
   1   4  12      422.85      401.07      6.86 o 
   2   4  12     3694.41     3602.52     33.74 o 
   3   4  12     1095.34     1118.05     11.62 o 
   4   4  12      183.17      191.63      7.21 o 
   5   4  12      348.37      381.70      5.89 o 
   6   4  12     1646.51     1841.91     34.95 o 
   7   4  12      300.07      269.14      8.17 o 
   8   4  12      736.62      789.63     19.26 o 
   9   4  12      215.13      219.61      9.77 o 
  10   4  12      344.54      343.51     11.59 o 
  11   4  12       50.29       33.42      5.60 o 
   1   5  12     1003.87     1063.82     15.14 o 
   2   5  12     1053.12     1006.19     16.63 o 
   3   5  12        8.27        9.02      1.66 o 
   4   5  12     3423.66     3385.03     57.84 o 
   5   5  12      171.50      160.33      5.39 o 
   6   5  12     1405.75     1418.24     24.97 o 
   7   5  12       25.03       32.35      4.50 o 
   8   5  12      130.97      127.41      8.84 o 
   9   5  12       16.38       15.50      3.47 o 
  10   5  12      156.72      169.13     10.14 o 
   0   6  12       12.45       14.28      2.46 o 
   1   6  12     1898.85     1972.68     21.44 o 
   2   6  12     1963.72     1881.46     36.79 o 
   3   6  12     1632.98     1652.08     27.82 o 
   4   6  12        0.78        5.01      1.64 o 
   5   6  12      238.05      222.42      6.04 o 
   6   6  12      966.37     1035.17     22.77 o 
   7   6  12      238.40      200.42      8.52 o 
   8   6  12      517.12      551.63     15.34 o 
   9   6  12        0.50        6.44      2.74 o 
  10   6  12      135.39      113.12     15.10 o 
   1   7  12      211.05      175.39      6.07 o 
   2   7  12     3464.52     3436.70     63.39 o 
   3   7  12       14.08       10.02      2.05 o 
   4   7  12     2606.73     2575.43     47.36 o 
   5   7  12       29.39       29.03      3.71 o 
   6   7  12      781.78      797.90     16.57 o 
   7   7  12       29.55       33.29      5.19 o 
   8   7  12       55.47       56.19      9.09 o 
   9   7  12       71.21       51.80      6.49 o 
   0   8  12        0.75        5.86      4.41 o 
   1   8  12      334.94      329.37      9.08 o 
   2   8  12      707.20      727.88     15.88 o 
   3   8  12      116.57       91.51      6.93 o 
   4   8  12        3.45        6.28      2.20 o 
   5   8  12      139.28      160.24      7.86 o 
   6   8  12      158.66      157.71     13.60 o 
   7   8  12       17.94       12.55      3.62 o 
   8   8  12      682.89      731.35     28.17 o 
   1   9  12      782.65      742.94     20.03 o 
   2   9  12     1482.84     1593.86     44.70 o 
   3   9  12        1.44        4.21      2.92 o 
   4   9  12      756.14      752.33     22.95 o 
   5   9  12      118.75      111.82      8.49 o 
   6   9  12      648.85      668.91     19.52 o 
   7   9  12        0.43        8.82      2.81 o 
   0  10  12      975.77     1053.34     47.50 o 
   1  10  12        3.93       10.74      5.06 o 
   2  10  12      702.64      718.46     28.04 o 
   3  10  12       18.01       15.80      4.11 o 
   4  10  12      130.50      121.59     13.36 o 
   5  10  12      439.58      471.56     19.52 o 
   6  10  12      128.55      109.51     16.88 o 
   1  11  12      165.09      164.46     17.49 o 
   2  11  12      168.76      169.32     32.93 o 
   3  11  12       16.87       23.30      5.47 o 
   4  11  12       27.74       26.55      7.03 o 
   1   1  13      427.58      516.67      8.40 o 
   2   1  13     1861.85     2005.05     16.38 o 
   3   1  13      934.00      972.97     12.42 o 
   4   1  13      240.24      232.49      5.17 o 
   5   1  13      136.26      135.39      2.76 o 
   6   1  13        2.91        6.11      1.39 o 
   7   1  13       82.93       92.43      5.45 o 
   8   1  13       48.93       47.81      4.74 o 
   9   1  13       53.22       57.26      5.22 o 
  10   1  13       23.93       20.19      3.20 o 
  11   1  13       70.59       72.43      7.81 o 
   0   2  13      269.39      278.47      8.98 o 
   1   2  13       98.36       89.22      4.52 o 
   2   2  13      485.28      508.27      6.45 o 
   3   2  13      112.93      118.36      3.32 o 
   4   2  13      117.50      134.43      4.94 o 
   5   2  13      158.57      154.16      2.96 o 
   6   2  13      258.71      223.27      5.37 o 
   7   2  13      563.74      547.13     10.18 o 
   8   2  13       42.75       36.43      3.61 o 
   9   2  13       61.84       63.60      5.33 o 
  10   2  13       29.38       22.50      3.85 o 
  11   2  13       62.12       54.63      8.94 o 
   1   3  13      314.51      311.42      6.19 o 
   2   3  13      163.90      197.31      4.38 o 
   3   3  13      692.15      691.87      7.86 o 
   4   3  13       73.01       65.00      2.52 o 
   5   3  13       24.17       16.10      1.99 o 
   6   3  13       30.18       24.12      2.03 o 
   7   3  13      399.89      423.53      9.87 o 
   8   3  13       15.60       20.09      2.71 o 
   9   3  13        0.49       11.27      2.57 o 
  10   3  13       13.08       11.35      2.88 o 
  11   3  13       20.38       26.73      4.49 o 
   0   4  13       98.26      112.90      3.84 o 
   1   4  13       48.37       46.27      2.94 o 
   2   4  13       40.69       52.25      3.72 o 
   3   4  13      407.77      416.01      7.16 o 
   4   4  13        9.51        6.20      1.61 o 
   5   4  13      127.68      127.72      6.00 o 
   6   4  13       40.83       52.32      4.90 o 
   7   4  13       97.60       82.81      9.04 o 
   8   4  13       62.43       76.79      7.84 o 
   9   4  13       19.52       17.33      3.23 o 
  10   4  13       88.16       83.51      8.85 o 
  11   4  13       42.51       26.51      4.41 o 
   1   5  13     1369.36     1378.33     19.04 o 
   2   5  13      839.01      809.00     11.74 o 
   3   5  13      220.68      199.55      3.88 o 
   4   5  13       77.15       82.62      8.83 o 
   5   5  13       63.51       72.60      5.29 o 
   6   5  13      138.13      165.45     10.25 o 
   7   5  13      362.70      420.98     17.89 o 
   8   5  13      234.24      248.36     11.47 o 
   9   5  13       31.80       27.71      4.74 o 
  10   5  13        2.73        5.61      3.21 o 
   0   6  13      511.39      549.37     17.28 o 
   1   6  13       16.20       14.41      2.22 o 
   2   6  13        4.83        5.49      1.69 o 
   3   6  13        1.07        3.46      2.36 o 
   4   6  13        0.19        3.39      2.04 o 
   5   6  13       69.82       61.87      6.38 o 
   6   6  13      105.96       85.54      8.63 o 
   7   6  13      491.23      463.92     13.00 o 
   8   6  13      111.24      113.10      9.71 o 
   9   6  13      273.38      270.26     10.34 o 
  10   6  13       56.06       34.17      6.89 o 
   1   7  13     2759.01     2812.86     56.13 o 
   2   7  13        2.32        5.92      2.01 o 
   3   7  13      690.38      661.87     12.35 o 
   4   7  13        0.09        5.19      2.91 o 
   5   7  13        0.72        5.91      2.10 o 
   6   7  13       21.89       28.80      3.90 o 
   7   7  13      143.26      118.27     12.45 o 
   8   7  13       20.72       21.72      4.72 o 
   9   7  13       60.33       60.18      9.23 o 
   0   8  13      429.44      420.80     38.77 o 
   1   8  13        5.71        9.05      2.40 o 
   2   8  13       41.79       40.74      5.35 o 
   3   8  13        7.34        8.04      2.86 o 
   4   8  13      101.32       91.22      7.25 o 
   5   8  13       37.09       44.74      4.81 o 
   6   8  13       29.53       30.43      4.27 o 
   7   8  13      160.37      171.59     11.71 o 
   8   8  13        0.89        6.74      3.32 o 
   1   9  13       25.46       19.29      4.19 o 
   2   9  13      317.51      303.71     14.55 o 
   3   9  13      208.81      175.72      8.22 o 
   4   9  13      136.38      149.02     14.85 o 
   5   9  13       72.17       79.46     10.27 o 
   6   9  13        0.75        2.06      3.20 o 
   7   9  13       18.80       15.82      3.65 o 
   0  10  13        0.68        4.83      4.53 o 
   1  10  13       65.35       56.44      9.43 o 
   2  10  13        0.01        3.99      3.47 o 
   3  10  13      515.23      520.64     18.82 o 
   4  10  13       12.38        7.72      4.77 o 
   5  10  13      340.90      346.74     13.86 o 
   1  11  13        0.26        6.80      3.41 o 
   2  11  13       26.50       23.59      5.24 o 
   3  11  13       97.40       86.38     15.62 o 
   0   0  14    11358.92    11273.96    143.81 o 
   1   0  14      344.91      547.35     18.54 o 
   2   0  14        0.30        2.85      1.49 o 
   3   0  14     6987.34     6855.24    189.32 o 
   4   0  14      540.07      514.64     11.07 o 
   5   0  14     5703.55     5757.50     37.47 o 
   6   0  14      404.59      379.09     13.21 o 
   7   0  14     1193.93     1166.89     28.91 o 
   8   0  14     2149.75     2177.06     49.42 o 
   9   0  14       68.46       55.09      6.79 o 
  10   0  14      883.49      918.78     30.02 o 
  11   0  14      814.03      797.95     27.79 o 
   1   1  14      306.26      259.57      5.12 o 
   2   1  14     3548.89     3424.61     41.03 o 
   3   1  14       60.60       84.05      3.54 o 
   4   1  14     1464.05     1447.69     16.23 o 
   5   1  14        1.28        5.32      1.51 o 
   6   1  14     1281.80     1250.22     20.06 o 
   7   1  14      436.85      467.06      8.77 o 
   8   1  14       37.38       33.91      3.36 o 
   9   1  14        2.71        6.24      1.79 o 
  10   1  14     1476.36     1535.54     34.38 o 
  11   1  14       63.16       44.46      6.09 o 
   0   2  14     4089.98     4216.97     58.85 o 
   1   2  14      197.83      185.00      5.08 o 
   2   2  14        8.71       16.56      1.81 o 
   3   2  14     4580.85     4639.96     40.95 o 
   4   2  14        3.34        7.56      1.37 o 
   5   2  14      503.82      528.01      8.69 o 
   6   2  14      547.93      518.94      8.61 o 
   7   2  14       22.28       17.93      2.27 o 
   8   2  14     1126.73     1170.09     24.23 o 
   9   2  14       72.08       75.01      8.13 o 
  10   2  14        0.59        2.32      3.48 o 
  11   2  14      563.71      584.52     15.85 o 
   1   3  14      664.11      626.27      8.44 o 
   2   3  14     1373.71     1319.84     13.44 o 
   3   3  14      505.37      509.11      9.13 o 
   4   3  14     2612.15     2743.21     37.63 o 
   5   3  14       62.24       65.42      2.31 o 
   6   3  14      587.90      572.12     11.56 o 
   7   3  14     2579.77     2564.82     44.64 o 
   8   3  14       82.31       76.80      7.15 o 
   9   3  14      507.29      498.12     14.44 o 
  10   3  14      947.60      990.18     23.86 o 
  11   3  14        1.33        8.56      3.24 o 
   0   4  14     3152.35     3187.72     40.35 o 
   1   4  14     1109.19     1166.62     17.94 o 
   2   4  14      560.76      535.96      8.18 o 
   3   4  14     1751.48     1664.09     22.86 o 
   4   4  14      158.00      164.07      4.77 o 
   5   4  14      128.53      129.26      4.62 o 
   6   4  14     3025.49     3055.97     61.28 o 
   7   4  14       66.29       58.78      5.58 o 
   8   4  14      343.84      349.10     10.07 o 
   9   4  14       10.18       10.58      2.51 o 
  10   4  14       85.77       85.21      8.74 o 
   1   5  14     1040.83     1017.15     15.09 o 
   2   5  14        2.07        3.01      1.29 o 
   3   5  14      291.30      281.81      6.49 o 
   4   5  14     2735.33     2908.14     47.56 o 
   5   5  14        1.64        6.97      2.16 o 
   6   5  14      133.81      164.15      7.51 o 
   7   5  14     2175.38     2093.95     38.93 o 
   8   5  14       13.42       18.90      3.08 o 
   9   5  14      892.49      937.56     26.92 o 
  10   5  14      387.47      411.09     12.29 o 
   0   6  14     4304.37     4261.21     91.08 o 
   1   6  14      249.14      271.80      5.86 o 
   2   6  14     1257.76     1233.49     25.58 o 
   3   6  14      577.74      617.01     15.77 o 
   4   6  14       16.55       18.35      2.67 o 
   5   6  14       80.91       81.97      7.34 o 
   6   6  14     1075.21     1016.15     26.36 o 
   7   6  14       47.36       45.73      5.00 o 
   8   6  14      597.56      630.72     18.98 o 
   9   6  14        0.08        5.02      2.74 o 
   1   7  14     2375.92     2358.59     40.76 o 
   2   7  14        3.09        4.71      2.23 o 
   3   7  14      336.86      340.78     10.37 o 
   4   7  14     1279.45     1282.78     27.54 o 
   5   7  14      121.66      122.80      5.68 o 
   6   7  14        1.63        6.03      1.58 o 
   7   7  14      842.36      865.96     24.56 o 
   8   7  14        2.49        4.75      3.16 o 
   9   7  14      727.79      790.65     24.32 o 
   0   8  14     1541.71     1580.96     79.40 o 
   1   8  14        1.39        4.44      2.26 o 
   2   8  14      454.57      468.82     12.87 o 
   3   8  14        8.87       13.46      2.73 o 
   4   8  14      369.35      386.84     10.79 o 
   5   8  14      119.12      125.91      6.17 o 
   6   8  14      207.83      229.89      8.96 o 
   7   8  14       13.95       19.35      3.18 o 
   8   8  14      770.27      854.78     28.43 o 
   1   9  14      706.10      693.39     23.07 o 
   2   9  14      309.42      318.34     12.52 o 
   3   9  14      319.93      307.24     14.22 o 
   4   9  14      327.07      324.34     13.32 o 
   5   9  14      277.24      283.71     11.82 o 
   6   9  14       28.65       25.50      5.93 o 
   7   9  14      297.41      293.89     11.09 o 
   0  10  14      440.92      433.19     26.70 o 
   1  10  14       42.50       42.56      7.27 o 
   2  10  14       27.01       32.33      6.18 o 
   3  10  14      221.80      226.06     13.88 o 
   4  10  14        5.74        8.69      3.80 o 
   5  10  14      297.33      300.22     13.06 o 
   1  11  14       14.98        9.66      4.46 o 
   2  11  14      216.73      228.99     17.75 o 
   3  11  14        1.10       11.21      3.82 o 
   1   1  15     1284.11     1299.61     14.90 o 
   2   1  15       95.70       79.46      8.07 o 
   3   1  15      483.16      480.91      8.03 o 
   4   1  15       32.63       45.31      3.81 o 
   5   1  15       19.30       20.05      2.38 o 
   6   1  15      487.78      475.76      8.47 o 
   7   1  15      564.28      546.39     13.14 o 
   8   1  15      113.49      119.53      5.49 o 
   9   1  15        1.38        6.94      2.16 o 
  10   1  15       44.43       42.13      5.15 o 
  11   1  15       16.35       13.10      3.84 o 
   0   2  15      170.52      155.31      5.05 o 
   1   2  15      143.20      164.02      3.63 o 
   2   2  15      712.04      711.12      9.57 o 
   3   2  15      225.99      228.44      5.79 o 
   4   2  15      952.69      892.41     15.49 o 
   5   2  15      579.26      556.71      9.84 o 
   6   2  15        4.82        8.69      1.59 o 
   7   2  15        4.76        8.39      1.43 o 
   8   2  15       47.83       63.31      5.72 o 
   9   2  15      126.98      105.92      7.24 o 
  10   2  15      234.86      267.08     11.16 o 
  11   2  15      127.10      130.82      8.44 o 
   1   3  15      189.93      200.72      4.69 o 
   2   3  15      219.13      245.28      3.99 o 
   3   3  15        0.97        2.79      1.21 o 
   4   3  15       68.63       75.42      5.30 o 
   5   3  15        1.33        4.35      1.30 o 
   6   3  15      688.98      740.97     14.41 o 
   7   3  15      149.35      114.75      7.42 o 
   8   3  15       43.02       38.26      4.91 o 
   9   3  15       45.06       54.03      5.58 o 
  10   3  15      145.03      167.65     10.43 o 
  11   3  15        9.83       11.26      3.00 o 
   0   4  15      331.41      301.51     11.06 o 
   1   4  15      591.86      546.33      8.87 o 
   2   4  15       22.05       20.65      2.53 o 
   3   4  15       41.06       37.84      3.94 o 
   4   4  15       50.18       48.98      3.72 o 
   5   4  15        2.11        6.09      2.34 o 
   6   4  15       34.69       44.36      4.66 o 
   7   4  15       13.53       13.98      3.36 o 
   8   4  15       39.10       26.02      4.18 o 
   9   4  15        8.37        8.47      2.56 o 
  10   4  15       40.56       36.83      4.50 o 
   1   5  15      562.29      565.89      7.60 o 
   2   5  15       50.54       53.24      3.32 o 
   3   5  15      407.17      365.20      7.42 o 
   4   5  15       81.67       74.32      4.71 o 
   5   5  15       58.14       81.93      6.48 o 
   6   5  15        0.27        6.64      2.41 o 
   7   5  15      488.79      486.08     11.59 o 
   8   5  15       51.76       43.69      5.01 o 
   9   5  15      196.16      185.67     16.98 o 
  10   5  15        8.62        5.66      2.65 o 
   0   6  15       12.04       12.44      4.49 o 
   1   6  15     1545.26     1545.01     29.37 o 
   2   6  15      475.41      467.36     12.11 o 
   3   6  15       47.69       41.44      4.70 o 
   4   6  15      208.76      201.01      7.05 o 
   5   6  15       13.03       10.99      2.98 o 
   6   6  15       28.92       26.39      3.60 o 
   7   6  15      114.41      108.37     11.47 o 
   8   6  15      169.89      158.74     14.20 o 
   9   6  15        2.44        9.19      2.89 o 
   1   7  15       60.01       44.30      6.49 o 
   2   7  15       57.90       51.97      6.34 o 
   3   7  15       27.58       22.89      3.26 o 
   4   7  15      237.72      229.56      9.46 o 
   5   7  15        0.01        0.70      1.97 o 
   6   7  15       29.03       30.98      4.06 o 
   7   7  15       74.03       51.50      7.18 o 
   8   7  15        5.64        9.61      3.06 o 
   9   7  15      172.03      156.38     15.86 o 
   0   8  15        0.61        5.21      5.69 o 
   1   8  15      354.86      363.87     10.84 o 
   2   8  15      258.44      243.85     10.05 o 
   3   8  15        1.23        4.38      2.58 o 
   4   8  15       15.12       17.44      3.05 o 
   5   8  15       22.80       20.39      2.82 o 
   6   8  15      390.01      372.90     14.48 o 
   7   8  15        3.38        5.09      2.60 o 
   8   8  15       81.45       82.17     11.24 o 
   1   9  15       70.83       56.65     10.82 o 
   2   9  15        9.25       11.15      3.36 o 
   3   9  15        0.29        8.69      3.58 o 
   4   9  15      123.02      114.55     11.64 o 
   5   9  15      189.74      186.95     11.66 o 
   6   9  15        6.42        5.69      4.15 o 
   0  10  15      486.97      518.51     24.08 o 
   1  10  15       49.32       37.12      6.46 o 
   2  10  15       92.90       78.17     12.19 o 
   3  10  15        0.05       -0.03      4.17 o 
   4  10  15       56.75       55.11      8.97 o 
   5  10  15       41.79       27.49      8.76 o 
   1  11  15        1.31       12.87      3.55 o 
   2  11  15       48.96       37.56      6.99 o 
   0   0  16     1751.18     2083.99     43.69 o 
   1   0  16      368.82      307.65      5.11 o 
   2   0  16     2227.17     2337.28     30.54 o 
   3   0  16      728.09      734.66     11.95 o 
   4   0  16      322.16      329.90      7.72 o 
   5   0  16     2123.72     2259.11     47.78 o 
   6   0  16     1860.66     1813.24     41.27 o 
   7   0  16       56.52       36.95      5.56 o 
   8   0  16      679.82      690.62     17.95 o 
   9   0  16      116.07      101.32      7.59 o 
  10   0  16       26.13       16.93      4.74 o 
  11   0  16      726.04      776.05     32.65 o 
   1   1  16     4604.69     4387.96     47.25 o 
   2   1  16      500.16      596.11      8.10 o 
   3   1  16     3540.03     3491.47     31.90 o 
   4   1  16      283.67      275.95      5.29 o 
   5   1  16     4970.65     5275.23     32.40 o 
   6   1  16     2460.49     2597.64     43.21 o 
   7   1  16     1640.75     1649.62     27.14 o 
   8   1  16       18.48       16.86      2.72 o 
   9   1  16      944.85      952.85     22.07 o 
  10   1  16       10.81       11.80      2.72 o 
  11   1  16       31.89       28.81      4.22 o 
   0   2  16      299.86      346.72      7.96 o 
   1   2  16      447.30      429.07      5.38 o 
   2   2  16      184.50      177.73      4.53 o 
   3   2  16     1079.98     1061.51     14.31 o 
   4   2  16      125.47      109.95      4.36 o 
   5   2  16     4585.02     4613.39     67.80 o 
   6   2  16      265.09      261.16      5.95 o 
   7   2  16      104.55      109.54      8.46 o 
   8   2  16      121.27      156.72     10.28 o 
   9   2  16      341.19      337.57     10.11 o 
  10   2  16      115.23       94.16     10.32 o 
  11   2  16      473.82      512.42     14.45 o 
   1   3  16     1963.33     1929.45     25.07 o 
   2   3  16        6.43        0.62      1.18 o 
   3   3  16       37.22       50.34      3.17 o 
   4   3  16     1496.91     1548.88     20.23 o 
   5   3  16      804.83      808.08     14.89 o 
   6   3  16      181.21      143.22      8.25 o 
   7   3  16       11.42       10.95      2.63 o 
   8   3  16      277.31      280.76      9.65 o 
   9   3  16     1701.91     1843.43     42.27 o 
  10   3  16        6.04       12.01      2.80 o 
   0   4  16       11.11       12.28      2.78 o 
   1   4  16     1015.99      979.43     14.14 o 
   2   4  16      335.77      302.46      5.80 o 
   3   4  16      865.84      850.22     14.56 o 
   4   4  16        4.50        7.99      1.52 o 
   5   4  16     3346.67     3410.61     62.66 o 
   6   4  16       96.28       92.04      8.73 o 
   7   4  16      588.14      548.67     12.16 o 
   8   4  16       69.00       56.20      5.99 o 
   9   4  16      687.98      683.20     22.70 o 
  10   4  16       46.64       41.31      5.66 o 
   1   5  16     2507.64     2601.00     38.18 o 
   2   5  16      114.65      108.14      4.78 o 
   3   5  16        4.85        4.90      2.11 o 
   4   5  16      963.01      964.35     17.39 o 
   5   5  16      148.79      154.22      6.35 o 
   6   5  16      263.65      242.98      9.42 o 
   7   5  16      165.97      204.95      8.75 o 
   8   5  16      116.95      109.39      8.82 o 
   9   5  16     1453.58     1493.48     34.57 o 
  10   5  16      161.51      150.84     12.84 o 
   0   6  16       44.99       39.54      3.90 o 
   1   6  16     1160.89     1109.12     21.63 o 
   2   6  16      449.10      427.98     10.27 o 
   3   6  16      766.87      818.31     15.35 o 
   4   6  16        0.08        1.81      2.15 o 
   5   6  16      968.47      946.32     22.27 o 
   6   6  16       12.38        7.15      2.10 o 
   7   6  16      421.85      414.97     10.99 o 
   8   6  16       97.81       88.61      8.32 o 
   9   6  16      486.29      456.84     16.36 o 
   1   7  16     2010.27     2091.97     42.25 o 
   2   7  16      130.40      120.62      7.20 o 
   3   7  16       67.56       56.85      6.35 o 
   4   7  16       93.38       82.67      7.59 o 
   5   7  16      557.73      577.41     16.99 o 
   6   7  16        1.50        6.32      2.66 o 
   7   7  16      905.15      960.00     23.72 o 
   8   7  16        1.02        7.19      3.07 o 
   0   8  16       40.22       27.82      8.02 o 
   1   8  16      342.55      257.46     10.43 o 
   2   8  16      157.21      140.64      9.76 o 
   3   8  16     1273.92     1334.51     32.47 o 
   4   8  16        2.93        5.29      2.22 o 
   5   8  16     1507.38     1631.95     48.40 o 
   6   8  16       16.62       15.15      4.25 o 
   7   8  16      161.32      138.60     16.47 o 
   1   9  16      763.41      839.03     24.96 o 
   2   9  16      113.68       92.17     14.48 o 
   3   9  16       22.50       22.86      4.69 o 
   4   9  16       84.91       72.65     11.10 o 
   5   9  16      309.56      341.89     12.73 o 
   6   9  16        1.53        9.29      2.60 o 
   0  10  16      351.16      365.68     50.71 o 
   1  10  16       22.93       17.35      4.69 o 
   2  10  16        1.34        8.33      3.95 o 
   3  10  16      729.11      767.44     25.23 o 
   4  10  16      134.15      118.66     17.86 o 
   1   1  17       53.73       52.41      4.88 o 
   2   1  17      522.05      516.07      8.79 o 
   3   1  17       10.49        6.42      1.92 o 
   4   1  17      290.98      279.66      6.15 o 
   5   1  17       78.81       77.65      4.40 o 
   6   1  17      268.55      258.73      6.99 o 
   7   1  17       33.74       41.04      3.97 o 
   8   1  17       12.84       12.94      2.24 o 
   9   1  17        0.00        5.18      2.05 o 
  10   1  17       38.04       35.76      5.50 o 
  11   1  17       12.59       16.30      3.61 o 
   0   2  17     1546.82     1712.29     23.76 o 
   1   2  17        0.09        1.97      1.64 o 
   2   2  17     1120.06     1165.28     15.75 o 
   3   2  17       35.08       26.84      3.07 o 
   4   2  17       99.76      103.28      6.45 o 
   5   2  17      625.71      647.90     12.82 o 
   6   2  17      376.11      370.28      7.22 o 
   7   2  17       37.16       32.57      4.70 o 
   8   2  17      508.68      538.10     13.26 o 
   9   2  17       30.07       26.36      3.20 o 
  10   2  17       44.95       47.89      6.94 o 
   1   3  17       14.93       17.32      2.31 o 
   2   3  17      703.56      679.14     10.70 o 
   3   3  17      328.15      300.18      4.97 o 
   4   3  17       27.75       24.33      2.56 o 
   5   3  17      176.12      167.30      6.47 o 
   6   3  17      106.54      126.82      5.91 o 
   7   3  17        9.15       12.91      3.07 o 
   8   3  17        8.06        9.21      2.60 o 
   9   3  17       60.84       64.41      7.93 o 
  10   3  17       49.92       46.07      7.04 o 
   0   4  17       71.10       81.56      5.69 o 
   1   4  17       19.50       24.26      2.45 o 
   2   4  17       31.19       26.69      3.05 o 
   3   4  17       39.38       31.75      3.58 o 
   4   4  17        0.18        4.43      1.79 o 
   5   4  17       38.64       39.71      3.82 o 
   6   4  17       15.23       21.47      4.59 o 
   7   4  17      289.59      347.81     10.88 o 
   8   4  17        2.63        8.06      2.76 o 
   9   4  17        5.81        8.53      3.16 o 
  10   4  17       36.92       32.61      5.62 o 
   1   5  17       15.50       22.14      2.89 o 
   2   5  17        4.97        5.57      2.10 o 
   3   5  17      433.52      447.28     10.07 o 
   4   5  17      759.21      731.25     16.32 o 
   5   5  17       77.18       73.13      5.67 o 
   6   5  17       85.44       58.02      5.77 o 
   7   5  17        3.70        7.02      2.19 o 
   8   5  17       12.78        9.96      2.99 o 
   9   5  17      139.10      124.34     16.25 o 
   0   6  17      776.00      800.43     18.91 o 
   1   6  17      197.57      191.07      7.00 o 
   2   6  17       15.07        8.88      2.23 o 
   3   6  17       18.80       15.63      3.30 o 
   4   6  17       17.52       16.35      3.76 o 
   5   6  17        5.08        7.11      2.73 o 
   6   6  17       11.26       14.81      3.52 o 
   7   6  17      142.16      135.33      8.56 o 
   8   6  17       80.00       67.60      7.14 o 
   9   6  17       13.25       14.84      2.81 o 
   1   7  17       41.57       32.81      4.96 o 
   2   7  17       22.09       13.56      3.15 o 
   3   7  17       57.79       39.85      5.00 o 
   4   7  17      550.44      538.83     14.55 o 
   5   7  17       22.77       24.25      3.15 o 
   6   7  17       12.58       10.17      2.38 o 
   7   7  17        6.14        7.65      2.74 o 
   8   7  17       11.25       13.57      3.82 o 
   0   8  17        4.23        7.83      4.64 o 
   1   8  17      183.04      152.41      9.21 o 
   2   8  17      515.84      521.49     16.20 o 
   3   8  17      216.55      235.45     16.29 o 
   4   8  17       17.19       11.92      3.19 o 
   5   8  17      362.28      379.63     13.98 o 
   6   8  17      406.96      490.59     18.29 o 
   7   8  17       67.38       54.70      9.58 o 
   1   9  17       63.84       43.16      8.39 o 
   2   9  17       57.56       42.14      7.70 o 
   3   9  17       62.50       48.48      6.30 o 
   4   9  17      269.03      259.67     15.15 o 
   5   9  17       14.65       16.32      4.14 o 
   6   9  17       20.10       19.82      3.76 o 
   0  10  17      535.41      524.67     24.34 o 
   1  10  17       42.76       32.96      5.70 o 
   2  10  17      244.93      232.94     14.91 o 
   3  10  17       47.39       34.76      7.03 o 
   4  10  17       50.80       40.79      8.01 o 
   0   0  18     4794.92     4969.98    151.59 o 
   1   0  18     1511.17     1562.08     28.78 o 
   2   0  18        5.27        7.96      2.39 o 
   3   0  18     1121.19     1153.65     34.24 o 
   4   0  18     2165.03     2245.31     49.42 o 
   5   0  18       16.99        9.02      3.31 o 
   6   0  18       26.24       28.77      5.28 o 
   7   0  18      269.14      254.11      9.86 o 
   8   0  18      142.27      132.86      8.89 o 
   9   0  18      140.25      130.06     17.73 o 
  10   0  18      501.32      518.69     20.31 o 
   1   1  18     1159.04     1204.13     20.48 o 
   2   1  18      247.82      268.60      5.18 o 
   3   1  18      330.98      323.80      5.03 o 
   4   1  18     1587.07     1532.08     22.50 o 
   5   1  18      406.46      394.22      8.22 o 
   6   1  18     3068.46     3159.99     44.12 o 
   7   1  18     2554.36     2616.40     48.38 o 
   8   1  18       15.19       13.55      3.25 o 
   9   1  18       12.52       10.35      2.57 o 
  10   1  18      831.33      903.19     21.68 o 
   0   2  18     4292.50     4395.39     77.60 o 
   1   2  18      710.81      693.51     10.93 o 
   2   2  18     1927.99     1894.12     18.52 o 
   3   2  18     1206.09     1224.37     12.74 o 
   4   2  18       61.70       60.22      3.96 o 
   5   2  18        3.66        5.64      1.15 o 
   6   2  18      770.77      773.26     13.92 o 
   7   2  18      127.00      152.88      6.16 o 
   8   2  18      907.43      908.86     21.99 o 
   9   2  18       32.46       28.15      4.26 o 
  10   2  18      438.57      434.69     15.79 o 
   1   3  18      801.47      821.77      9.48 o 
   2   3  18     1702.15     1704.29     18.47 o 
   3   3  18      299.70      308.54      6.49 o 
   4   3  18     1126.74     1101.77     19.57 o 
   5   3  18      397.45      394.30      8.57 o 
   6   3  18      266.55      277.11      7.58 o 
   7   3  18      830.22      835.23     25.66 o 
   8   3  18       80.88       66.36      6.16 o 
   9   3  18      473.40      522.91     13.84 o 
  10   3  18      378.54      413.56     12.46 o 
   0   4  18     1554.76     1644.79     36.69 o 
   1   4  18       14.73       11.95      1.67 o 
   2   4  18     3342.07     3326.09     48.53 o 
   3   4  18     1733.23     1725.21     30.93 o 
   4   4  18       95.97      102.07      6.00 o 
   5   4  18       71.55       59.11      6.56 o 
   6   4  18     1944.90     2095.37     43.96 o 
   7   4  18       45.48       32.84      4.67 o 
   8   4  18     1186.27     1274.46     29.36 o 
   9   4  18        3.23        8.60      2.61 o 
  10   4  18      206.59      177.60     16.86 o 
   1   5  18        0.97        3.30      1.61 o 
   2   5  18     1144.00     1083.03     19.98 o 
   3   5  18       66.14       57.78      5.82 o 
   4   5  18     2213.74     2281.19     42.74 o 
   5   5  18      351.59      311.21      8.98 o 
   6   5  18      447.23      499.14     13.33 o 
   7   5  18      112.23       95.78      9.40 o 
   8   5  18       79.08       78.21      8.50 o 
   9   5  18       19.29        8.38      3.42 o 
   0   6  18      291.49      295.21     11.87 o 
   1   6  18      354.73      332.25      8.23 o 
   2   6  18      491.59      466.58     11.53 o 
   3   6  18     1537.81     1473.03     41.12 o 
   4   6  18      114.68      123.21      6.37 o 
   5   6  18      410.65      434.74     12.01 o 
   6   6  18      483.20      498.42     13.19 o 
   7   6  18      426.47      445.66     14.97 o 
   8   6  18      246.54      251.41     11.38 o 
   1   7  18        6.46        8.16      2.75 o 
   2   7  18      117.38      120.91      6.98 o 
   3   7  18      262.80      259.94     10.60 o 
   4   7  18     1105.57     1121.72     29.33 o 
   5   7  18       27.31       32.16      4.71 o 
   6   7  18      823.31      868.49     25.02 o 
   7   7  18      103.96       86.43      8.39 o 
   8   7  18       27.24       32.23      5.01 o 
   0   8  18      785.51      788.87     34.43 o 
   1   8  18      113.33      116.49      9.01 o 
   2   8  18      237.34      238.06     13.78 o 
   3   8  18      509.04      481.49     17.79 o 
   4   8  18      130.82      116.17     11.18 o 
   5   8  18      280.66      296.92      9.52 o 
   6   8  18      106.32       90.08     11.93 o 
   7   8  18      111.05      120.78     14.71 o 
   1   9  18      267.84      236.19     11.53 o 
   2   9  18      258.29      293.30     13.69 o 
   3   9  18        3.53       12.71      4.20 o 
   4   9  18      205.70      193.87     13.24 o 
   5   9  18       16.93       13.46      4.28 o 
   0  10  18     1327.06     1413.82     59.31 o 
   1  10  18       21.66       20.61      6.95 o 
   2  10  18      451.22      450.17     15.13 o 
   3  10  18      118.74      106.87     14.55 o 
   1   1  19      128.05      114.21      6.71 o 
   2   1  19       82.68       65.72      6.70 o 
   3   1  19       11.28        7.53      1.51 o 
   4   1  19      305.16      326.24      6.69 o 
   5   1  19        8.39        7.41      1.88 o 
   6   1  19      729.06      728.47     13.51 o 
   7   1  19       12.47        9.60      2.29 o 
   8   1  19      125.71      120.21      8.13 o 
   9   1  19       55.57       48.38      4.95 o 
  10   1  19        2.00        5.82      3.13 o 
   0   2  19     1163.32     1274.61     33.19 o 
   1   2  19     1326.63     1268.19     13.67 o 
   2   2  19        6.01        4.12      1.84 o 
   3   2  19      225.23      222.00      5.91 o 
   4   2  19      831.27      877.11     15.81 o 
   5   2  19       71.34       71.30      5.79 o 
   6   2  19       14.22       12.94      2.34 o 
   7   2  19       40.07       34.47      4.52 o 
   8   2  19      208.97      208.02      8.51 o 
   9   2  19        1.94        4.23      2.67 o 
  10   2  19        0.83        6.85      2.67 o 
   1   3  19      124.85      114.59      4.40 o 
   2   3  19      402.12      370.51     11.93 o 
   3   3  19       60.84       46.47      4.37 o 
   4   3  19       39.92       46.05      5.00 o 
   5   3  19        0.42        3.59      2.00 o 
   6   3  19      103.81      104.37      7.06 o 
   7   3  19       55.28       56.02      5.20 o 
   8   3  19       12.74        9.10      2.81 o 
   9   3  19        2.77        8.04      2.64 o 
  10   3  19       25.54       24.52      4.36 o 
   0   4  19       32.18       21.22      4.85 o 
   1   4  19       42.27       34.66      3.48 o 
   2   4  19       93.37       83.61      4.90 o 
   3   4  19      168.97      160.54      7.66 o 
   4   4  19        0.38        2.69      1.76 o 
   5   4  19       22.01       18.71      3.35 o 
   6   4  19       11.98        6.87      2.47 o 
   7   4  19        8.01        9.31      2.74 o 
   8   4  19       21.84       16.15      5.13 o 
   9   4  19       13.34        8.49      2.66 o 
   1   5  19       71.21       79.66      5.82 o 
   2   5  19      112.17      106.33      6.51 o 
   3   5  19       17.68       18.00      2.44 o 
   4   5  19       46.92       39.66      4.75 o 
   5   5  19       40.48       53.33      5.36 o 
   6   5  19      768.07      772.01     19.09 o 
   7   5  19      577.87      654.36     17.35 o 
   8   5  19      133.46      125.54     14.13 o 
   9   5  19       50.58       43.24      6.34 o 
   0   6  19      647.16      647.18     24.91 o 
   1   6  19      170.85      175.94      6.56 o 
   2   6  19        2.66        4.22      2.38 o 
   3   6  19      513.90      505.15     13.56 o 
   4   6  19      119.65      109.99     10.55 o 
   5   6  19        0.08        3.01      3.37 o 
   6   6  19        1.24        6.25      3.81 o 
   7   6  19       38.21       33.16      5.50 o 
   8   6  19       17.16       20.77      4.11 o 
   1   7  19      574.85      572.84     14.84 o 
   2   7  19        0.29        0.13      2.64 o 
   3   7  19      100.92       86.92      9.96 o 
   4   7  19      254.91      231.78     11.60 o 
   5   7  19       11.29       11.64      4.09 o 
   6   7  19        7.98        7.33      2.49 o 
   7   7  19      277.03      305.37     10.14 o 
   0   8  19       15.89       23.38      7.65 o 
   1   8  19       10.71       10.36      3.28 o 
   2   8  19        1.48        1.73      4.17 o 
   3   8  19      115.04       93.54     12.89 o 
   4   8  19       19.38       21.41      3.51 o 
   5   8  19       36.10       22.69      4.19 o 
   6   8  19       22.90       12.76      3.54 o 
   1   9  19      200.93      209.61     10.71 o 
   2   9  19       51.47       26.88      6.81 o 
   3   9  19        6.09        6.06      2.90 o 
   4   9  19      144.08      135.23     11.30 o 
   5   9  19       76.75       65.82     12.25 o 
   0  10  19      196.86      138.26     35.14 o 
   1  10  19        0.90        3.51      3.11 o 
   2  10  19        8.04        6.07      3.46 o 
   0   0  20     1116.13     1185.05     24.48 o 
   1   0  20     1155.49     1135.86     18.15 o 
   2   0  20       21.07       19.03      5.50 o 
   3   0  20     7982.68     8373.84    162.15 o 
   4   0  20      837.09      804.29     26.97 o 
   5   0  20      454.24      445.47     12.14 o 
   6   0  20       56.87       55.01      6.19 o 
   7   0  20      440.79      477.88     14.79 o 
   8   0  20     2117.63     2300.81     31.22 o 
   9   0  20       54.00       49.34      8.70 o 
  10   0  20      202.91      214.05     19.93 o 
   1   1  20       41.00       31.83      3.22 o 
   2   1  20     4470.72     4732.52     71.13 o 
   3   1  20        8.89       11.45      1.97 o 
   4   1  20     1079.30     1027.92     17.48 o 
   5   1  20      389.10      379.07      7.31 o 
   6   1  20      481.29      473.50     10.96 o 
   7   1  20     1642.99     1806.84     36.61 o 
   8   1  20       13.23        9.91      2.60 o 
   9   1  20        0.30        9.89      2.75 o 
  10   1  20      529.14      615.46     21.16 o 
   0   2  20      568.52      541.48     12.69 o 
   1   2  20       31.94       23.21      3.14 o 
   2   2  20       51.63       43.55      4.16 o 
   3   2  20     1227.19     1232.49     21.95 o 
   4   2  20       21.39       15.00      2.28 o 
   5   2  20      142.12      138.23      6.44 o 
   6   2  20      253.02      252.57      7.63 o 
   7   2  20      114.62      140.68      6.01 o 
   8   2  20     1134.04     1194.94     26.29 o 
   9   2  20      108.79      108.58      8.04 o 
  10   2  20        0.29       10.89      3.14 o 
   1   3  20     1727.87     1732.98     25.97 o 
   2   3  20     2284.16     2400.79     40.41 o 
   3   3  20      439.14      466.88     10.26 o 
   4   3  20     2733.06     2847.76     44.61 o 
   5   3  20        0.66        4.97      2.42 o 
   6   3  20      782.07      865.73     17.51 o 
   7   3  20      464.52      450.84     13.31 o 
   8   3  20        1.67        5.36      2.55 o 
   9   3  20       25.89       15.59      3.15 o 
   0   4  20     1421.89     1348.75     34.70 o 
   1   4  20      686.64      652.94     12.90 o 
   2   4  20     1203.00     1159.48     17.90 o 
   3   4  20       13.33       13.03      2.54 o 
   4   4  20       72.60       76.88      4.51 o 
   5   4  20       12.73       17.14      2.73 o 
   6   4  20     1696.49     1731.12     39.10 o 
   7   4  20       35.41       34.09      4.83 o 
   8   4  20      715.63      780.17     19.26 o 
   9   4  20      284.35      349.01     11.99 o 
   1   5  20     1519.03     1533.55     29.07 o 
   2   5  20       80.10       77.72      8.32 o 
   3   5  20       12.49        8.60      2.85 o 
   4   5  20      926.86     1000.81     19.80 o 
   5   5  20        8.45        4.81      2.19 o 
   6   5  20       18.42       20.11      2.99 o 
   7   5  20      544.03      496.31     15.73 o 
   8   5  20      190.00      206.06     13.50 o 
   0   6  20     2198.61     2280.25     72.02 o 
   1   6  20       11.99       14.81      3.01 o 
   2   6  20     2293.05     2333.64     46.59 o 
   3   6  20      639.43      651.66     16.79 o 
   4   6  20       43.83       38.79      4.96 o 
   5   6  20       77.93       79.38      7.58 o 
   6   6  20     1081.56     1033.23     29.88 o 
   7   6  20       79.24       86.24     10.83 o 
   8   6  20     1110.22     1225.29     32.17 o 
   1   7  20      336.21      337.20     15.00 o 
   2   7  20       25.08       27.58      3.50 o 
   3   7  20      311.09      307.50     15.82 o 
   4   7  20      129.90      133.38     12.31 o 
   5   7  20        0.64        6.48      2.85 o 
   6   7  20       13.15       15.37      2.70 o 
   7   7  20      709.67      715.15     22.01 o 
   0   8  20      415.31      390.55     19.79 o 
   1   8  20       97.09      100.37     12.71 o 
   2   8  20      629.82      640.18     23.57 o 
   3   8  20     1063.57      992.28     35.44 o 
   4   8  20       96.60       83.55      9.16 o 
   5   8  20      158.23      139.27     16.75 o 
   6   8  20      243.66      226.86     12.59 o 
   1   9  20       74.39       70.05     10.66 o 
   2   9  20      523.74      541.53     18.62 o 
   3   9  20       59.35       52.04      8.91 o 
   4   9  20      210.45      202.70     13.74 o 
   1   1  21     1089.66     1063.23     19.41 o 
   2   1  21      712.77      680.31     12.43 o 
   3   1  21       77.96       62.48      5.84 o 
   4   1  21       44.14       44.73      4.56 o 
   5   1  21       33.29       24.87      2.73 o 
   6   1  21        1.05        6.59      1.87 o 
   7   1  21        5.40        5.52      2.41 o 
   8   1  21        0.14        3.53      2.42 o 
   9   1  21       13.26       13.14      3.96 o 
   0   2  21      103.30       92.28      5.13 o 
   1   2  21      305.98      275.81      7.46 o 
   2   2  21      420.64      392.91      7.96 o 
   3   2  21      217.84      188.20      5.24 o 
   4   2  21       81.87       74.07      4.89 o 
   5   2  21        9.13        9.54      3.00 o 
   6   2  21        0.58        4.44      2.25 o 
   7   2  21        4.48       11.10      1.92 o 
   8   2  21        3.31        8.20      2.66 o 
   9   2  21      159.84      157.04     11.88 o 
   1   3  21      548.33      542.34     11.01 o 
   2   3  21      285.14      213.91     10.86 o 
   3   3  21       72.31       60.72      4.86 o 
   4   3  21       21.22       10.60      3.14 o 
   5   3  21        1.17        7.84      2.27 o 
   6   3  21       59.58       56.46      5.13 o 
   7   3  21        9.20       10.09      2.54 o 
   8   3  21       12.60        9.91      2.71 o 
   9   3  21        0.00        9.72      2.88 o 
   0   4  21     1437.19     1621.14     56.98 o 
   1   4  21      115.83       98.66      7.84 o 
   2   4  21       13.61       14.09      3.08 o 
   3   4  21       15.76       14.24      2.21 o 
   4   4  21       26.17       26.90      2.73 o 
   5   4  21      101.39      117.25     10.61 o 
   6   4  21       26.62       27.26      4.23 o 
   7   4  21       29.07       24.96      4.17 o 
   8   4  21       34.57       26.33      4.15 o 
   9   4  21       12.44        9.08      3.22 o 
   1   5  21      870.34      892.16     21.91 o 
   2   5  21      194.41      189.09      9.71 o 
   3   5  21        7.89       15.65      3.16 o 
   4   5  21       10.66       14.89      3.38 o 
   5   5  21      119.30      117.38      7.22 o 
   6   5  21      266.51      301.24      9.76 o 
   7   5  21        0.02        4.36      3.76 o 
   8   5  21       17.71       13.33      3.11 o 
   0   6  21      508.17      497.64     18.73 o 
   1   6  21       76.47       64.72      8.16 o 
   2   6  21       41.88       28.76      4.48 o 
   3   6  21      248.59      230.73     13.01 o 
   4   6  21        0.01        7.59      2.33 o 
   5   6  21       34.45       39.17      5.55 o 
   6   6  21        0.95        2.26      3.39 o 
   7   6  21       94.05       67.84      8.05 o 
   1   7  21      574.83      597.35     21.55 o 
   2   7  21        0.03        6.83      2.67 o 
   3   7  21       62.69       55.00      7.29 o 
   4   7  21      116.46       85.84     11.12 o 
   5   7  21       45.21       33.42      5.11 o 
   6   7  21      118.56      106.13     14.00 o 
   0   8  21       15.06       15.76      5.85 o 
   1   8  21      170.39      137.36     18.94 o 
   2   8  21        0.10       -1.71      4.20 o 
   3   8  21       22.21       18.42      5.69 o 
   4   8  21        0.17       -2.48      3.80 o 
   5   8  21        0.96        3.86      3.26 o 
   1   9  21        1.39        6.79      3.41 o 
   2   9  21      100.35       77.80     14.44 o 
   3   9  21        0.95       11.55      4.25 o 
   0   0  22      236.06      212.37     22.90 o 
   1   0  22      591.63      571.11     14.83 o 
   2   0  22      587.83      543.15     14.96 o 
   3   0  22      700.48      732.26     16.67 o 
   4   0  22       17.65       18.77      3.29 o 
   5   0  22     1394.77     1485.98     41.25 o 
   6   0  22      100.15       91.62      8.26 o 
   7   0  22      351.68      368.73     15.61 o 
   8   0  22        0.65        3.52      2.68 o 
   9   0  22      619.61      673.71     27.23 o 
   1   1  22     4142.31     4306.20     74.64 o 
   2   1  22      854.19      814.83     14.56 o 
   3   1  22     2148.06     2182.37     34.35 o 
   4   1  22      132.61      113.63      5.13 o 
   5   1  22     1582.78     1633.57     31.67 o 
   6   1  22      478.61      524.13     12.12 o 
   7   1  22     1065.67     1077.34     23.52 o 
   8   1  22      122.71      108.88      8.17 o 
   9   1  22     2077.92     2467.51     48.25 o 
   0   2  22      516.44      552.23     16.84 o 
   1   2  22      717.55      664.86     12.05 o 
   2   2  22      123.36      136.02      8.17 o 
   3   2  22      519.25      509.75      9.48 o 
   4   2  22      111.33      104.93      6.76 o 
   5   2  22     1221.09     1209.55     22.23 o 
   6   2  22       48.58       47.26      5.08 o 
   7   2  22        4.12        7.53      2.11 o 
   8   2  22       21.40       13.18      3.20 o 
   9   2  22      167.91      163.33     12.11 o 
   1   3  22      394.46      418.71     13.13 o 
   2   3  22      910.39      906.04     15.49 o 
   3   3  22      266.23      252.98      9.58 o 
   4   3  22      187.17      194.86      6.26 o 
   5   3  22      401.78      402.85      9.85 o 
   6   3  22       13.77       12.43      2.60 o 
   7   3  22      458.15      458.64     14.65 o 
   8   3  22      111.16       99.40     12.33 o 
   9   3  22      992.96     1054.77     27.56 o 
   0   4  22      965.68      851.08     35.21 o 
   1   4  22     1462.26     1433.83     25.86 o 
   2   4  22        2.18        7.50      2.12 o 
   3   4  22      918.85      928.77     19.37 o 
   4   4  22      136.81      138.64      6.49 o 
   5   4  22      965.08      906.82     21.38 o 
   6   4  22       10.08       10.33      2.70 o 
   7   4  22      584.06      607.88     16.26 o 
   8   4  22       24.07       27.67      3.94 o 
   1   5  22      123.03      127.40      5.79 o 
   2   5  22      336.89      290.01      9.91 o 
   3   5  22       75.50       77.75      7.26 o 
   4   5  22       13.61        6.24      3.08 o 
   5   5  22       37.62       33.09      4.59 o 
   6   5  22        2.33        8.11      3.05 o 
   7   5  22      390.05      431.99     12.57 o 
   8   5  22        3.58       11.37      3.26 o 
   0   6  22       14.37        5.12      2.86 o 
   1   6  22     1519.88     1558.86     40.43 o 
   2   6  22       34.49       28.73      4.69 o 
   3   6  22     1854.97     2006.34     50.07 o 
   4   6  22       34.65       49.42      5.27 o 
   5   6  22     1044.33     1078.57     36.29 o 
   6   6  22      164.63      160.03     11.84 o 
   7   6  22      250.17      207.21     13.01 o 
   1   7  22      862.16      885.19     27.26 o 
   2   7  22       15.32       12.81      3.14 o 
   3   7  22      251.35      253.75     13.34 o 
   4   7  22       38.95       33.26      5.30 o 
   5   7  22       80.79       56.14      6.45 o 
   6   7  22       89.94       72.87      8.96 o 
   0   8  22      100.16       58.98     26.88 o 
   1   8  22      385.82      372.10     13.28 o 
   2   8  22       57.01       39.98      6.85 o 
   3   8  22     1399.32     1513.31     44.04 o 
   4   8  22       52.42       40.70      7.24 o 
   1   9  22      608.32      627.15     22.04 o 
   2   9  22      126.49      126.44     16.27 o 
   1   1  23       31.70       33.29      4.10 o 
   2   1  23        1.12        2.90      1.98 o 
   3   1  23        9.84        3.20      2.12 o 
   4   1  23       22.43       16.18      3.20 o 
   5   1  23       21.88       16.28      2.99 o 
   6   1  23       21.37       17.32      3.68 o 
   7   1  23       11.58        9.84      2.69 o 
   8   1  23      238.45      248.58     14.12 o 
   9   1  23        3.45        5.32      4.04 o 
   0   2  23      806.44      752.15     16.84 o 
   1   2  23       52.63       41.79      3.64 o 
   2   2  23       68.06       75.78      5.09 o 
   3   2  23       15.78       10.81      2.22 o 
   4   2  23       88.93       65.66      5.91 o 
   5   2  23      197.01      193.38      9.82 o 
   6   2  23       52.11       58.04      6.55 o 
   7   2  23      226.85      235.47      9.84 o 
   8   2  23       38.40       31.30      4.77 o 
   9   2  23      279.68      287.13     13.41 o 
   1   3  23       10.29        7.97      2.32 o 
   2   3  23      194.73      225.64      6.06 o 
   3   3  23      174.94      171.65      8.81 o 
   4   3  23        0.49        3.75      2.27 o 
   5   3  23      115.55      111.50      7.54 o 
   6   3  23        9.14        9.23      2.95 o 
   7   3  23        0.16        6.80      2.71 o 
   8   3  23       75.54       65.08      8.40 o 
   0   4  23       69.39       69.02     12.65 o 
   1   4  23        9.52       10.93      2.37 o 
   2   4  23        4.13        3.46      2.96 o 
   3   4  23       10.53        4.89      3.74 o 
   4   4  23        0.36        1.38      2.05 o 
   5   4  23       31.14       31.78      3.98 o 
   6   4  23        0.02        6.82      3.62 o 
   7   4  23      102.19       94.65     10.94 o 
   8   4  23        8.46       10.11      2.72 o 
   1   5  23        0.98       -0.82      2.38 o 
   2   5  23      205.76      189.97      6.13 o 
   3   5  23      287.90      293.52      9.79 o 
   4   5  23       98.36       60.68      8.95 o 
   5   5  23      185.29      187.53     14.24 o 
   6   5  23       88.46       72.82      7.95 o 
   7   5  23        3.09        3.93      3.22 o 
   0   6  23      166.02      140.01      9.07 o 
   1   6  23        1.22       -0.70      3.41 o 
   2   6  23      167.51      151.58      7.81 o 
   3   6  23        4.49        3.65      3.70 o 
   4   6  23       61.56       42.72      6.11 o 
   5   6  23        0.42       -2.21      3.89 o 
   6   6  23       74.92       56.02      8.49 o 
   1   7  23      160.25      174.43     13.95 o 
   2   7  23        3.33        5.48      3.25 o 
   3   7  23        0.96        0.24      3.97 o 
   4   7  23       99.53       83.85     12.04 o 
   5   7  23      214.63      205.19     13.43 o 
   0   8  23        6.85       -5.03     10.41 o 
   1   8  23       52.99       39.17      8.80 o 
   2   8  23      212.60      205.57     18.75 o 
   3   8  23        0.83        5.57      5.65 o 
   4   8  23        0.29        4.08      3.01 o 
   0   0  24       98.50      154.75     20.17 o 
   1   0  24      862.94      813.11     21.01 o 
   2   0  24        0.24        4.52      1.64 o 
   3   0  24      390.55      373.01     11.89 o 
   4   0  24       39.25       47.12      7.21 o 
   5   0  24      425.61      425.24     16.56 o 
   6   0  24      403.97      386.24     14.99 o 
   7   0  24       50.83       33.00      6.77 o 
   8   0  24       92.83       67.85     18.09 o 
   1   1  24     1199.56     1234.74     21.08 o 
   2   1  24      270.18      268.21      6.85 o 
   3   1  24      111.87      153.20      7.05 o 
   4   1  24     1018.11     1039.12     19.18 o 
   5   1  24      322.52      333.34      8.78 o 
   6   1  24      451.43      439.03     12.58 o 
   7   1  24      763.06      767.88     19.40 o 
   8   1  24      154.88      118.98     12.54 o 
   0   2  24     1495.47     1532.14     48.66 o 
   1   2  24      185.27      172.23      5.62 o 
   2   2  24      618.98      630.90     14.21 o 
   3   2  24      404.02      416.21     12.03 o 
   4   2  24        9.56        9.56      2.23 o 
   5   2  24      100.80       79.93      8.49 o 
   6   2  24      525.28      556.87     13.34 o 
   7   2  24        1.79        6.36      1.96 o 
   8   2  24      360.64      386.53     11.83 o 
   1   3  24      952.41      988.41     20.47 o 
   2   3  24      687.38      753.57     17.35 o 
   3   3  24       73.53       74.61      6.83 o 
   4   3  24     2102.37     2312.20     40.75 o 
   5   3  24       68.93       77.80      7.13 o 
   6   3  24      131.82      118.48     14.22 o 
   7   3  24      548.16      617.82     16.54 o 
   8   3  24       85.84       68.04      7.39 o 
   0   4  24     2547.74     2692.33     30.54 o 
   1   4  24        2.69        5.42      2.46 o 
   2   4  24     1004.56     1023.08     28.44 o 
   3   4  24      353.76      292.77      8.75 o 
   4   4  24        4.48        9.11      2.92 o 
   5   4  24      181.67      146.73     11.25 o 
   6   4  24      664.97      713.06     19.17 o 
   7   4  24      186.84      161.92     12.33 o 
   1   5  24      607.28      720.36     17.61 o 
   2   5  24      301.40      301.25     10.58 o 
   3   5  24      216.50      201.90      9.41 o 
   4   5  24     1775.24     2053.25     70.74 o 
   5   5  24       12.77       11.00      2.57 o 
   6   5  24      195.87      193.73     10.88 o 
   7   5  24        4.47        7.77      2.54 o 
   0   6  24      941.99      945.73     41.74 o 
   1   6  24       17.89       12.70      3.65 o 
   2   6  24       71.42       54.51      7.18 o 
   3   6  24      483.51      475.64     16.00 o 
   4   6  24       37.92       28.80      5.00 o 
   5   6  24     1198.99     1297.06     35.66 o 
   6   6  24      496.73      551.99     18.41 o 
   1   7  24       40.65       40.99      7.69 o 
   2   7  24        6.20       11.55      3.70 o 
   3   7  24      323.16      329.83     14.44 o 
   4   7  24      127.61       77.36      8.99 o 
   5   7  24        8.33       11.07      3.23 o 
   0   8  24     1288.02     1432.13     58.12 o 
   1   8  24      144.94      109.53     18.78 o 
   2   8  24       89.11       69.67     13.06 o 
   3   8  24      589.59      589.12     20.43 o 
   1   1  25       46.06       35.98      3.69 o 
   2   1  25        0.26        5.27      2.26 o 
   3   1  25      185.87      136.37      8.00 o 
   4   1  25        8.72        7.93      2.50 o 
   5   1  25        2.87        7.83      2.14 o 
   6   1  25        6.07        5.98      3.19 o 
   7   1  25       37.61       39.62      5.35 o 
   8   1  25       45.65       35.79      6.09 o 
   0   2  25        3.21        4.84      2.77 o 
   1   2  25      265.16      269.56      8.54 o 
   2   2  25        0.21        2.79      1.81 o 
   3   2  25       41.22       35.98      3.78 o 
   4   2  25       41.60       28.33      3.80 o 
   5   2  25        2.88        5.64      2.18 o 
   6   2  25        2.69        9.00      2.75 o 
   7   2  25       64.60       57.29      7.02 o 
   8   2  25       41.81       22.96      4.58 o 
   1   3  25      115.23      103.49      8.95 o 
   2   3  25        9.86        7.08      2.42 o 
   3   3  25      153.75      140.08      6.02 o 
   4   3  25       35.64       31.33      4.78 o 
   5   3  25       16.28        9.87      2.55 o 
   6   3  25      210.43      233.20     13.73 o 
   7   3  25       59.50       55.24      6.98 o 
   0   4  25       16.52       13.88      4.83 o 
   1   4  25      122.09      130.21     10.84 o 
   2   4  25      122.51      101.90     11.29 o 
   3   4  25       81.47       66.86      7.98 o 
   4   4  25      131.18      148.38     12.62 o 
   5   4  25       38.44       23.52      5.06 o 
   6   4  25       68.12       45.81      6.39 o 
   7   4  25       60.04       67.63      9.07 o 
   1   5  25        2.43        1.49      2.89 o 
   2   5  25       15.85        9.12      2.94 o 
   3   5  25       33.47       37.35      5.35 o 
   4   5  25        3.08        4.47      2.68 o 
   5   5  25        1.83        8.55      3.63 o 
   6   5  25      314.89      345.13     11.41 o 
   0   6  25        2.54       -1.63      6.45 o 
   1   6  25       95.58       96.78     11.46 o 
   2   6  25        0.43        1.04      4.04 o 
   3   6  25      696.82      696.30     19.03 o 
   4   6  25       12.01        5.24      2.98 o 
   5   6  25        6.89        8.25      2.63 o 
   1   7  25        5.27        8.18      2.92 o 
   2   7  25       42.28       47.01      7.23 o 
   3   7  25       16.00       17.31      4.71 o 
   4   7  25      561.36      569.05     23.00 o 
   0   8  25        0.14        3.87      6.63 o 
   1   8  25      140.36      122.92     19.30 o 
   0   0  26     1012.67     1174.17     40.32 o 
   1   0  26      122.36      124.39      5.80 o 
   2   0  26       52.43       35.50      6.55 o 
   3   0  26      629.89      604.60     19.87 o 
   4   0  26      284.70      304.84     13.48 o 
   5   0  26      457.21      464.76     19.85 o 
   6   0  26      113.29       89.60     13.21 o 
   7   0  26      187.05      180.55     21.53 o 
   1   1  26      777.56      791.86     14.87 o 
   2   1  26      831.12      835.57     16.55 o 
   3   1  26      105.55       86.01      5.47 o 
   4   1  26     1000.41     1019.56     22.60 o 
   5   1  26       20.19       13.37      2.49 o 
   6   1  26     1618.71     1678.81     41.46 o 
   7   1  26      237.81      259.12     13.12 o 
   0   2  26      929.67      963.72     31.34 o 
   1   2  26        1.15        5.99      2.13 o 
   2   2  26      184.80      174.76      7.03 o 
   3   2  26       52.05       41.52      3.73 o 
   4   2  26      172.02      181.99     10.39 o 
   5   2  26       97.33      100.51      6.56 o 
   6   2  26       88.22       61.88      9.36 o 
   7   2  26      145.01      153.42     11.81 o 
   1   3  26      238.96      218.77      6.02 o 
   2   3  26      900.16      947.33     23.51 o 
   3   3  26       30.63       38.44      4.66 o 
   4   3  26     2089.38     2297.41     48.12 o 
   5   3  26        1.25        7.93      2.72 o 
   6   3  26      769.63      837.64     21.62 o 
   7   3  26       56.67       45.58      6.27 o 
   0   4  26      773.55      804.70     27.13 o 
   1   4  26       69.65       51.74      6.11 o 
   2   4  26     1385.78     1453.33     33.17 o 
   3   4  26       67.77       64.77      6.61 o 
   4   4  26       17.09       12.70      3.04 o 
   5   4  26       10.01        4.46      2.47 o 
   6   4  26      437.97      429.05     12.68 o 
   1   5  26      287.25      304.23     14.93 o 
   2   5  26      322.20      350.98     13.36 o 
   3   5  26        5.75       12.27      2.49 o 
   4   5  26      220.95      228.28     12.54 o 
   5   5  26       12.00        8.08      2.69 o 
   6   5  26        6.57        8.85      4.23 o 
   0   6  26      687.55      676.06     30.50 o 
   1   6  26        0.78        9.14      3.25 o 
   2   6  26     2097.78     2244.12     37.67 o 
   3   6  26      101.37       84.85     12.29 o 
   4   6  26       36.95       30.82      5.25 o 
   1   7  26      147.08      119.37     20.68 o 
   2   7  26       39.96       31.73      6.79 o 
   3   7  26        7.78        9.73      3.76 o 
   1   1  27        2.87        7.30      3.39 o 
   2   1  27      123.24      122.18      8.31 o 
   3   1  27        2.63        7.80      2.37 o 
   4   1  27       27.10       20.16      3.41 o 
   5   1  27      103.46       88.33     10.79 o 
   6   1  27       28.57       20.42      3.65 o 
   7   1  27        6.20       10.33      3.69 o 
   0   2  27        3.72       12.84      3.80 o 
   1   2  27        0.58        4.68      2.46 o 
   2   2  27      146.90      137.87     11.66 o 
   3   2  27        3.16        4.89      2.33 o 
   4   2  27        0.19        4.97      1.65 o 
   5   2  27      241.15      257.02     10.74 o 
   6   2  27       11.26       10.81      4.16 o 
   7   2  27       98.93       73.02     11.29 o 
   1   3  27        0.06        2.99      2.21 o 
   2   3  27      399.92      383.33     11.35 o 
   3   3  27        8.74        6.48      2.30 o 
   4   3  27        0.84        0.04      3.61 o 
   5   3  27      188.04      192.58     11.41 o 
   6   3  27       97.33       81.54     11.55 o 
   0   4  27      144.46      153.64     10.98 o 
   1   4  27        7.29        7.82      1.98 o 
   2   4  27        0.79        7.04      2.57 o 
   3   4  27        2.31        6.72      2.65 o 
   4   4  27      183.88      234.04     14.29 o 
   5   4  27      236.13      260.62     13.41 o 
   6   4  27        0.75        9.97      3.22 o 
   1   5  27        8.86        8.28      2.87 o 
   2   5  27       68.16       62.49      9.63 o 
   3   5  27        6.20        8.98      2.41 o 
   4   5  27        0.12        2.67      3.70 o 
   5   5  27        2.79       10.26      2.81 o 
   0   6  27       94.96       97.08     16.68 o 
   1   6  27       79.88       68.48     11.35 o 
   2   6  27       19.88       24.40      4.47 o 
   3   6  27       17.37       12.68      3.54 o 
   4   6  27       12.55       12.67      3.32 o 
   1   7  27      123.02      114.69     18.37 o 
   0   0  28      223.55      220.15     12.69 o 
   1   0  28      248.94      239.38     15.22 o 
   2   0  28        4.62        7.84      3.41 o 
   3   0  28     1290.88     1387.51     43.54 o 
   4   0  28        0.98        6.07      3.46 o 
   5   0  28      453.01      469.50     20.65 o 
   6   0  28       34.69       26.96      5.99 o 
   1   1  28     2002.39     2077.04     46.66 o 
   2   1  28      579.16      613.84     14.12 o 
   3   1  28      665.22      680.33     16.35 o 
   4   1  28        2.16        5.88      2.30 o 
   5   1  28       65.21       56.28      6.87 o 
   6   1  28        0.35        5.13      2.67 o 
   0   2  28       22.65       13.04      3.33 o 
   1   2  28      246.85      231.32      7.99 o 
   2   2  28        1.07        6.48      2.31 o 
   3   2  28      582.23      586.36     17.60 o 
   4   2  28       98.86      103.41      6.49 o 
   5   2  28      102.38       69.38      9.34 o 
   6   2  28        8.19       10.49      2.73 o 
   1   3  28      504.23      569.69     17.42 o 
   2   3  28       67.35       61.63      7.42 o 
   3   3  28       70.29       59.11      6.73 o 
   4   3  28        0.09        6.79      2.71 o 
   5   3  28      109.39       76.30     11.09 o 
   6   3  28       17.37       11.23      3.55 o 
   0   4  28       18.68       26.59      5.05 o 
   1   4  28      206.49      188.71     10.09 o 
   2   4  28        6.07        9.76      2.44 o 
   3   4  28      560.53      549.46     17.18 o 
   4   4  28      130.26      125.34     10.62 o 
   5   4  28      367.57      340.32     11.76 o 
   1   5  28      245.91      247.25     15.52 o 
   2   5  28        5.97        9.51      3.05 o 
   3   5  28       56.57       57.64      8.78 o 
   4   5  28      145.69      154.93     11.42 o 
   0   6  28       62.64       59.67     12.19 o 
   1   6  28      155.08      115.66     15.92 o 
   2   6  28        0.32        3.99      3.51 o 
   1   1  29        3.04        4.47      2.64 o 
   2   1  29        2.56        3.71      2.77 o 
   3   1  29       69.42       54.92      6.39 o 
   4   1  29       21.01       12.59      3.36 o 
   5   1  29        5.47        8.49      3.08 o 
   6   1  29        1.91        7.92      2.48 o 
   0   2  29       13.93        8.58      5.05 o 
   1   2  29       10.26       12.60      2.84 o 
   2   2  29       33.54       23.81      3.53 o 
   3   2  29       51.20       40.54      5.30 o 
   4   2  29       38.25       36.69      5.85 o 
   5   2  29        7.60        5.70      3.32 o 
   1   3  29        0.56        2.92      2.12 o 
   2   3  29       36.65       29.89      4.12 o 
   3   3  29       13.86        9.74      2.56 o 
   4   3  29       18.70        9.86      2.15 o 
   5   3  29       21.41       22.19      3.56 o 
   0   4  29      106.97       88.40     14.00 o 
   1   4  29       73.52       61.79      9.54 o 
   2   4  29       39.87       41.93      5.51 o 
   3   4  29       29.47       30.09      4.50 o 
   4   4  29       46.06       36.33      5.75 o 
   1   5  29       90.84       63.41     11.52 o 
   2   5  29       16.67       11.61      4.23 o 
   3   5  29        0.16        9.96      3.52 o 
   0   0  30      369.00      421.43     24.94 o 
   1   0  30        2.91        8.83      4.16 o 
   2   0  30       82.92       67.20     11.39 o 
   3   0  30      129.72      112.72     13.56 o 
   4   0  30      204.35      217.52     13.73 o 
   5   0  30      250.21      279.47     21.18 o 
   1   1  30      499.28      520.83     14.01 o 
   2   1  30      787.89      868.37     22.26 o 
   3   1  30      386.37      403.61     11.41 o 
   4   1  30      580.97      597.13     15.23 o 
   5   1  30      134.81      141.81     13.74 o 
   0   2  30       83.75       61.96      8.92 o 
   1   2  30       30.03       23.70      3.83 o 
   2   2  30      265.40      306.38     12.40 o 
   3   2  30      139.68      153.03     14.13 o 
   4   2  30       18.69       16.64      3.35 o 
   1   3  30      411.58      403.87     13.16 o 
   2   3  30      349.71      367.43     11.52 o 
   3   3  30        3.14        5.03      2.53 o 
   4   3  30     1035.60     1083.81     31.04 o 
   0   4  30      787.96      843.76     30.71 o 
   1   4  30      302.09      306.90     15.10 o 
   2   4  30      371.86      403.51     16.50 o 
   3   4  30      220.00      217.34     11.30 o 
   1   5  30      188.58      202.36     17.77 o 
   1   1  31       19.29       23.84      3.90 o 
   2   1  31       26.16       22.29      3.59 o 
   3   1  31       62.11       39.34      6.09 o 
   4   1  31       49.31       42.23      6.08 o 
   0   2  31       88.35       64.56     10.32 o 
   1   2  31        4.83        7.97      2.72 o 
   2   2  31        0.32        6.85      2.72 o 
   3   2  31      180.69      194.61     13.54 o 
   1   3  31        9.07        9.31      2.55 o 
   2   3  31        3.42        7.44      2.23 o 
   3   3  31      133.14      127.23     11.27 o 
   0   4  31      218.90      251.21     14.49 o 
   1   4  31       21.90       17.30      4.21 o 
   0   0  32      716.35      773.27     49.28 o 
   1   0  32        7.29        4.91      3.69 o 
   2   0  32        0.87        9.27      5.67 o 
   1   1  32      616.06      698.22     20.27 o 
   2   1  32      369.03      371.62     12.97 o 
   0   2  32      785.56      843.66     32.98 o 
   1   2  32      199.75      218.24     15.25 o 
   2   2  32      142.94      125.36     10.70 o 
                                                 
